# Supplementary material for: 7-Bromo-2-methyl-1-tosyl­naphtho[2,1-b]furan
Source: Acta Crystallogr Sect E Struct Rep Online. 2008 May 24;64(Pt 6):o1158. doi: 10.1107/S1600536808015286 (PMC2961428; doi:10.1107/S1600536808015286)
Supplement: Supplementary file 2 [file e-64-o1158-Isup2.hkl]

# 
# h,k,l, Fc-squared, Fo-squared, sigma(Fo-squared) and status flag 
# 
data_I
_shelx_title ' 08VS IN P2(1)/N' 
_shelx_refln_list_code          4 
_shelx_F_calc_maximum      294.94 
_exptl_crystal_F_000       840.00 
_reflns_d_resolution_high  0.7828 
 
loop_ 
 _symmetry_equiv_pos_as_xyz 
 'x, y, z' 
 '-x+1/2, y+1/2, -z+1/2' 
 '-x, -y, -z' 
 'x-1/2, -y-1/2, z-1/2' 
 
_cell_length_a    14.0260 
_cell_length_b     8.2250 
_cell_length_c    15.1850 
_cell_angle_alpha  90.000 
_cell_angle_beta  102.826 
_cell_angle_gamma  90.000 
 
_shelx_F_squared_multiplier     1.000 
 
loop_ 
 _refln_index_h 
 _refln_index_k 
 _refln_index_l 
 _refln_F_squared_calc 
 _refln_F_squared_meas 
 _refln_F_squared_sigma 
 _refln_observed_status 
   2   0   0     2084.42     2122.24     67.37 o 
   4   0   0     1048.98      944.95     70.40 o 
   6   0   0     3448.28     3600.97     79.27 o 
   8   0   0     4560.01     4422.96    131.71 o 
  10   0   0     4492.08     4332.08    189.65 o 
  12   0   0     2925.10     2753.52     89.61 o 
  14   0   0       21.34       40.42      8.08 o 
  16   0   0      484.02      466.22     21.56 o 
   2   1   0      218.45      223.93      3.78 o 
   3   1   0    19068.71    15123.14    329.18 o 
   4   1   0     1385.19     1464.16     20.47 o 
   5   1   0    12511.02    11210.20    173.06 o 
   6   1   0       14.39       17.09      1.92 o 
   7   1   0     4133.51     4045.54     92.09 o 
   8   1   0       25.62       42.35      2.63 o 
   9   1   0        2.59       12.89      3.62 o 
  10   1   0      272.98      279.67      7.48 o 
  11   1   0     1641.33     1614.27     30.45 o 
  12   1   0      188.67      172.73      6.20 o 
  13   1   0     2407.12     2322.51    102.74 o 
  14   1   0        1.11        8.44      5.46 o 
  15   1   0     1925.14     1950.09     46.45 o 
  16   1   0       19.45       36.43      7.15 o 
  17   1   0      228.11      232.67     11.43 o 
   0   2   0    19328.97    16767.03    530.90 o 
   1   2   0     1651.71     1872.81     64.34 o 
   2   2   0    35961.47    28174.63    629.80 o 
   3   2   0       98.60      110.34      2.43 o 
   4   2   0       51.22       53.72      2.09 o 
   5   2   0     2142.07     2415.64     37.61 o 
   6   2   0     6346.18     6483.23    100.37 o 
   7   2   0     5823.95     6099.15     94.48 o 
   8   2   0      979.06      904.66     15.36 o 
   9   2   0      410.41      347.86      8.01 o 
  10   2   0     5818.84     5969.32    118.01 o 
  11   2   0      639.33      656.66     13.72 o 
  12   2   0      143.92      157.16      9.25 o 
  13   2   0      152.62      149.75      9.57 o 
  14   2   0       44.23       57.55      6.14 o 
  15   2   0      529.32      473.05     14.75 o 
  16   2   0      170.38      178.78      9.76 o 
  17   2   0       76.73       82.87     12.13 o 
   1   3   0     1134.48     1169.43     21.51 o 
   2   3   0     8522.11     8622.03    117.96 o 
   3   3   0     2035.18     2093.96     32.86 o 
   4   3   0      914.40      879.52     14.22 o 
   5   3   0     1795.95     1760.84     27.77 o 
   6   3   0      450.38      505.39      8.75 o 
   7   3   0      982.46     1022.09     16.66 o 
   8   3   0      271.92      291.87      6.12 o 
   9   3   0       49.82       59.13      3.00 o 
  10   3   0      437.46      442.25      8.58 o 
  11   3   0     1166.33     1131.87     22.03 o 
  12   3   0      226.96      217.91      6.94 o 
  13   3   0      778.57      791.96     16.72 o 
  14   3   0      270.72      270.15     10.93 o 
  15   3   0       43.90       56.59     10.78 o 
  16   3   0       81.64       90.28     12.13 o 
   0   4   0      109.30      135.12      4.29 o 
   1   4   0      649.97      600.08      9.93 o 
   2   4   0       11.13       15.88      1.56 o 
   3   4   0     1545.99     1592.32     25.16 o 
   4   4   0      942.14     1017.34     16.40 o 
   5   4   0     3310.00     3601.45     56.12 o 
   6   4   0      410.45      437.12      7.90 o 
   7   4   0     2711.18     2728.77     48.33 o 
   8   4   0      763.88      864.79     14.64 o 
   9   4   0     1345.37     1315.76     31.80 o 
  10   4   0      283.21      265.37      6.45 o 
  11   4   0       44.13       54.32      6.93 o 
  12   4   0      286.33      298.41     16.37 o 
  13   4   0      275.17      280.27     10.65 o 
  14   4   0       11.85       10.33      6.42 o 
  15   4   0      852.52      813.14     21.90 o 
  16   4   0        2.49       -2.69     10.78 o 
   1   5   0       41.98       40.44      2.09 o 
   2   5   0     2502.37     2327.15     32.32 o 
   3   5   0      312.01      314.43      7.08 o 
   4   5   0     5681.91     5728.06    100.45 o 
   5   5   0        5.16        5.42      2.26 o 
   6   5   0     1399.66     1363.46     25.38 o 
   7   5   0       68.84       76.85      5.09 o 
   8   5   0      226.47      243.80      7.08 o 
   9   5   0     1008.70     1021.08     19.92 o 
  10   5   0        6.84        7.77      5.80 o 
  11   5   0       56.43       73.38      5.03 o 
  12   5   0      941.15      961.64     19.68 o 
  13   5   0        4.35       14.00      5.03 o 
  14   5   0      622.52      624.33     18.03 o 
  15   5   0        1.61        5.39      7.28 o 
   0   6   0     4258.55     4223.17     96.34 o 
   1   6   0     6798.20     6265.27    120.30 o 
   2   6   0      423.32      387.94      7.32 o 
   3   6   0      649.51      628.26     16.75 o 
   4   6   0      135.06      154.63      5.42 o 
   5   6   0       62.25       59.95      3.75 o 
   6   6   0      120.14       93.62      4.36 o 
   7   6   0     1107.36     1032.80     19.95 o 
   8   6   0      320.70      308.43      8.15 o 
   9   6   0     1621.93     1560.69     29.39 o 
  10   6   0      236.70      223.54      7.76 o 
  11   6   0      251.47      255.45      8.40 o 
  12   6   0       52.62       65.29      5.51 o 
  13   6   0       70.81       80.19      7.46 o 
  14   6   0        0.74       -3.95      8.76 o 
   1   7   0      551.90      567.66     10.36 o 
   2   7   0     4376.69     4183.29     75.01 o 
   3   7   0      106.84      100.57      8.94 o 
   4   7   0     3600.45     3483.54     62.58 o 
   5   7   0      621.90      588.18     12.44 o 
   6   7   0      473.85      485.24     10.88 o 
   7   7   0      345.75      334.27      8.93 o 
   8   7   0      256.84      272.16      8.12 o 
   9   7   0        2.10       -0.99      4.53 o 
  10   7   0       36.87       34.61      5.12 o 
  11   7   0       17.79       15.30      5.03 o 
  12   7   0      330.66      328.31     12.84 o 
  13   7   0        8.20       21.56      7.76 o 
   1   8   0     1763.09     1747.98     91.63 o 
   2   8   0      335.95      361.64     11.19 o 
   3   8   0     1068.39     1072.25     25.25 o 
   4   8   0      286.81      281.98      9.76 o 
   5   8   0      286.30      295.01     10.23 o 
   6   8   0      130.18      141.11      6.47 o 
   7   8   0      900.20      843.10     17.47 o 
   8   8   0      569.59      548.60     12.96 o 
   9   8   0      999.65      992.19     20.34 o 
  10   8   0      132.11      137.66      7.83 o 
  11   8   0      545.46      553.43     17.13 o 
   1   9   0        3.88        2.69      8.08 o 
   2   9   0      640.16      644.09     17.15 o 
   3   9   0      369.68      422.96     42.11 o 
   4   9   0      764.49      774.92     21.90 o 
   5   9   0       83.45      112.16     17.52 o 
   6   9   0      653.11      683.51     32.34 o 
   7   9   0       11.17       17.59      6.42 o 
   8   9   0      135.82      142.21      8.58 o 
   9   9   0      182.37      179.21     14.15 o 
   0  10   0       60.23      101.06     11.45 o 
   1  10   0       41.71       42.07      7.37 o 
   2  10   0       96.11       97.69     10.78 o 
   3  10   0       62.15       70.07     10.11 o 
   4  10   0      377.04      395.42     14.05 o 
   5  10   0       38.65       43.11      8.76 o 
 -17   0   1      148.40      167.76     12.80 o 
 -15   0   1     1002.35      980.27     35.71 o 
 -13   0   1      486.14      460.83     19.54 o 
 -11   0   1       17.13       26.64      4.03 o 
  -7   0   1    11341.43    11483.79    252.10 o 
  -5   0   1      467.34      481.97     16.51 o 
  -3   0   1        1.41       12.03      1.68 o 
   3   0   1     2571.48     2608.00     82.87 o 
   5   0   1     3643.88     3747.94    215.26 o 
   7   0   1       30.55       19.30      2.24 o 
   9   0   1     5353.99     5022.70    287.01 o 
  11   0   1     1768.06     1832.54     60.64 o 
  13   0   1       27.70       29.64      7.41 o 
  15   0   1      170.15      173.82     13.47 o 
  17   0   1      799.22      751.88     30.32 o 
 -17   1   1      373.30      418.63     14.52 o 
 -16   1   1      740.34      732.25     20.24 o 
 -15   1   1        3.37        7.71      9.43 o 
 -14   1   1      181.98      140.67      8.06 o 
 -13   1   1      740.13      674.25     18.86 o 
 -12   1   1     2808.13     2799.85     72.69 o 
 -11   1   1      429.30      433.81     10.02 o 
 -10   1   1     2577.50     2583.67     40.81 o 
  -9   1   1      111.52      107.52      3.42 o 
  -8   1   1       12.92       14.16      2.04 o 
  -7   1   1       54.67       80.55      2.60 o 
  -6   1   1      697.87      738.68     11.94 o 
  -5   1   1     4827.45     4832.77     68.44 o 
  -4   1   1     4597.72     4746.17     73.45 o 
  -3   1   1     3865.07     3710.03     51.30 o 
  -2   1   1      168.44      189.98      2.82 o 
  -1   1   1     5753.60     4928.96    108.57 o 
   0   1   1       26.35       35.71      2.02 o 
   1   1   1     1190.30     1254.96     22.54 o 
   2   1   1    12910.02    11660.57    305.76 o 
   3   1   1     1175.46     1237.83     22.54 o 
   4   1   1     5184.48     4910.75     89.45 o 
   5   1   1      519.39      471.31     10.01 o 
   6   1   1     5704.12     5693.60     88.17 o 
   7   1   1     1439.36     1482.92     34.30 o 
   8   1   1      911.80      861.06     14.12 o 
   9   1   1      118.80      102.23      3.48 o 
  10   1   1       31.54       26.78      5.84 o 
  11   1   1        3.24        3.58      3.36 o 
  12   1   1     4851.67     4321.59     98.38 o 
  13   1   1       11.95        6.42      4.99 o 
  14   1   1     2069.03     1955.26     46.21 o 
  15   1   1      254.31      224.93     10.23 o 
  16   1   1      273.20      287.78     11.66 o 
  17   1   1       40.91       51.62      7.85 o 
 -17   2   1      571.25      641.39     27.62 o 
 -16   2   1      588.85      619.83     26.28 o 
 -15   2   1      701.29      705.06     24.93 o 
 -14   2   1      149.23      154.89      6.98 o 
 -13   2   1       79.55       84.84      4.67 o 
 -12   2   1       77.78       86.54      4.50 o 
 -11   2   1      210.34      213.15      6.45 o 
 -10   2   1     1207.78     1156.32     33.55 o 
  -9   2   1     2708.09     2949.04     77.53 o 
  -8   2   1     1716.26     1590.23     28.05 o 
  -7   2   1     3093.05     3133.28     43.47 o 
  -6   2   1     1398.65     1324.84     18.72 o 
  -5   2   1     2686.63     2856.66     39.61 o 
  -4   2   1      177.97      234.57      5.11 o 
  -3   2   1     2528.72     2642.14     41.06 o 
  -2   2   1    31180.09    24153.63    432.48 o 
  -1   2   1    11668.78    10892.25    196.46 o 
   0   2   1     1320.29     1200.20     23.25 o 
   1   2   1     3683.20     3407.02     46.65 o 
   2   2   1     5208.20     4533.30     98.49 o 
   3   2   1     2727.79     2906.31     58.88 o 
   4   2   1     2938.17     2901.47     52.31 o 
   5   2   1      747.84      772.42     16.14 o 
   6   2   1     3116.22     3315.04     54.75 o 
   7   2   1     1261.75     1338.80     32.22 o 
   8   2   1     1346.48     1372.81     22.12 o 
   9   2   1     1250.76     1222.27     23.32 o 
  10   2   1      600.81      550.26     11.66 o 
  11   2   1      686.14      663.93     14.06 o 
  12   2   1     1772.68     1736.26     49.21 o 
  13   2   1      283.31      317.88      8.78 o 
  14   2   1       24.54       11.83      9.43 o 
  15   2   1       13.37       11.45      9.10 o 
  16   2   1       28.46       30.35      7.15 o 
 -16   3   1       25.79       35.71     10.78 o 
 -15   3   1      506.70      523.92     27.62 o 
 -14   3   1      203.30      208.16     11.12 o 
 -13   3   1     2148.45     2064.88     47.36 o 
 -12   3   1      742.11      769.99     16.02 o 
 -11   3   1      539.51      538.31     11.77 o 
 -10   3   1     4426.22     4356.87     68.14 o 
  -9   3   1     6520.62     6341.00     98.35 o 
  -8   3   1        2.02        4.66      2.24 o 
  -7   3   1     1698.12     1706.79     27.18 o 
  -6   3   1     3775.60     4046.49     62.93 o 
  -5   3   1     8914.01     8973.14    138.48 o 
  -4   3   1     2334.37     2304.83     41.70 o 
  -3   3   1    20013.49    18122.77    434.29 o 
  -2   3   1     3097.44     3197.02     43.99 o 
  -1   3   1     4182.02     3895.94     70.63 o 
   0   3   1       22.21       29.64      2.69 o 
   1   3   1     2135.87     2180.33     65.86 o 
   2   3   1      291.02      317.83      5.37 o 
   3   3   1       32.53       90.42      2.47 o 
   4   3   1       46.75       46.73      3.70 o 
   5   3   1     6772.42     6751.01    104.32 o 
   6   3   1     4211.60     4226.14     65.80 o 
   7   3   1     5168.57     4771.77     84.28 o 
   8   3   1     1767.44     1813.22     28.94 o 
   9   3   1     2263.26     2273.24     36.10 o 
  10   3   1      567.20      577.43     10.60 o 
  11   3   1      394.54      372.26     11.19 o 
  12   3   1      972.28      977.15     19.69 o 
  13   3   1      167.00      157.03      6.98 o 
  14   3   1     1510.41     1528.77     41.78 o 
  15   3   1      223.33      200.10     15.50 o 
  16   3   1       31.38       39.08     11.45 o 
 -16   4   1      397.20      426.40     14.75 o 
 -15   4   1       98.55      108.19     22.91 o 
 -14   4   1      675.98      675.75     18.78 o 
 -13   4   1       16.56       11.65      5.66 o 
 -12   4   1        1.16        9.27      4.99 o 
 -11   4   1      324.78      333.81     10.09 o 
 -10   4   1     2783.59     2748.35     50.00 o 
  -9   4   1      681.16      702.69     14.11 o 
  -8   4   1     4000.74     3889.21     60.66 o 
  -7   4   1     2616.79     2674.80     41.90 o 
  -6   4   1     2335.25     2107.58     33.23 o 
  -5   4   1     1916.65     2087.07     32.82 o 
  -4   4   1      239.44      324.21      5.96 o 
  -3   4   1     2533.53     2935.20     45.69 o 
  -2   4   1     2722.84     2508.70     34.60 o 
  -1   4   1     3671.06     3741.42     67.78 o 
   0   4   1     4712.47     4392.13    150.99 o 
   1   4   1     3226.54     3332.26     60.22 o 
   2   4   1     4555.93     4099.21     56.33 o 
   3   4   1     8699.68     8612.39    137.17 o 
   4   4   1     1862.24     1750.89     28.78 o 
   5   4   1     1839.27     1927.76     30.46 o 
   6   4   1      322.64      337.20      6.64 o 
   7   4   1      532.98      535.64      9.59 o 
   8   4   1      987.97      904.99     15.31 o 
   9   4   1     1133.80     1150.87     19.18 o 
  10   4   1     1836.81     1763.94     28.44 o 
  11   4   1      325.75      331.53      7.56 o 
  12   4   1     1839.32     1807.00     35.27 o 
  13   4   1      194.30      226.08     21.56 o 
  14   4   1      239.48      264.10     11.13 o 
  15   4   1        0.39        1.89      7.10 o 
 -15   5   1      159.71      164.05      9.49 o 
 -14   5   1      731.41      774.02     21.16 o 
 -13   5   1     1119.55     1153.50     22.90 o 
 -12   5   1     1179.82     1210.59     23.68 o 
 -11   5   1     1271.19     1270.47     24.60 o 
 -10   5   1        1.67       -0.66      3.85 o 
  -9   5   1      278.42      276.35      7.60 o 
  -8   5   1      233.57      214.32      6.59 o 
  -7   5   1        3.49        6.76      3.23 o 
  -6   5   1     1291.65     1393.16     25.77 o 
  -5   5   1     1984.31     1870.40     34.06 o 
  -4   5   1     3080.79     3151.56     49.22 o 
  -3   5   1     9680.38     9338.48    148.39 o 
  -2   5   1      497.96      499.64      9.34 o 
  -1   5   1     1969.46     1973.20     36.29 o 
   0   5   1      927.01     1017.72     19.05 o 
   1   5   1      312.98      350.50      6.42 o 
   2   5   1      395.28      386.68      5.67 o 
   3   5   1     1077.16     1004.88     14.51 o 
   4   5   1        2.53        1.62      2.72 o 
   5   5   1     2895.55     2853.44     44.84 o 
   6   5   1      270.29      276.91      6.12 o 
   7   5   1     5478.80     5364.68     83.63 o 
   8   5   1     3767.55     3722.99     67.11 o 
   9   5   1      144.32      127.45      5.70 o 
  10   5   1      201.28      206.33      7.23 o 
  11   5   1       25.19       29.79      4.64 o 
  12   5   1      256.47      252.64      8.40 o 
  13   5   1      153.06      120.32      6.35 o 
  14   5   1       28.57       36.22      7.10 o 
  15   5   1      502.69      503.28     16.11 o 
 -14   6   1      638.86      618.78     18.30 o 
 -13   6   1      264.07      258.29     11.40 o 
 -12   6   1      209.77      216.23     10.45 o 
 -11   6   1      411.18      437.13     14.90 o 
 -10   6   1      573.58      543.76     12.40 o 
  -9   6   1      373.65      396.85     10.64 o 
  -8   6   1     2498.01     2455.10     44.82 o 
  -7   6   1       56.40       55.74      4.24 o 
  -6   6   1     1639.16     1616.16     30.05 o 
  -5   6   1      165.49      139.62      5.31 o 
  -4   6   1       80.76       72.89      3.62 o 
  -3   6   1      166.43      160.28      6.37 o 
  -2   6   1      105.30      129.39      6.72 o 
  -1   6   1      936.31     1022.10     18.85 o 
   0   6   1     1181.51     1143.04     18.52 o 
   1   6   1     1934.67     1922.40     27.16 o 
   2   6   1      105.35      116.79      3.12 o 
   3   6   1     1932.59     1984.39     31.56 o 
   4   6   1      697.33      687.97     13.74 o 
   5   6   1      529.16      552.98     12.83 o 
   6   6   1      467.05      430.43      9.85 o 
   7   6   1        5.54        7.27      4.32 o 
   8   6   1      201.54      211.91      6.84 o 
   9   6   1      198.24      181.06      7.03 o 
  10   6   1     2374.91     2296.73     42.48 o 
  11   6   1        2.33       10.39      4.79 o 
  12   6   1      696.75      695.00     15.53 o 
  13   6   1      466.99      496.24     12.80 o 
  14   6   1       19.83       25.55      5.91 o 
 -13   7   1       25.46       29.51      7.58 o 
 -12   7   1        8.27       13.70      7.10 o 
 -11   7   1      398.61      403.88     14.15 o 
 -10   7   1       29.02       35.09      5.18 o 
  -9   7   1      138.43      163.09      7.12 o 
  -8   7   1        3.44        7.67      4.14 o 
  -7   7   1       31.11       18.63      4.06 o 
  -6   7   1       60.25       73.22      7.09 o 
  -5   7   1      248.01      245.14      7.21 o 
  -4   7   1       19.96       20.20      3.50 o 
  -3   7   1      460.79      431.44     15.30 o 
  -2   7   1       14.51       18.26      3.50 o 
  -1   7   1       92.93       91.23      4.01 o 
   0   7   1      191.95      226.21      8.30 o 
   1   7   1      191.82      187.66      7.37 o 
   2   7   1      853.73      895.74     20.96 o 
   3   7   1      577.16      588.99     12.18 o 
   4   7   1      158.65      139.17      7.69 o 
   5   7   1     1047.88     1118.98     21.51 o 
   6   7   1      202.89      186.12      6.61 o 
   7   7   1       16.70       20.15      4.40 o 
   8   7   1       23.15        9.57      5.84 o 
   9   7   1      126.22      133.25      6.20 o 
  10   7   1      437.35      422.07     10.99 o 
  11   7   1      365.61      370.22     10.72 o 
  12   7   1      388.51      383.80     11.13 o 
 -11   8   1       42.31       43.18      7.85 o 
 -10   8   1       19.52       15.83      9.10 o 
  -9   8   1        3.68       10.18      6.62 o 
  -8   8   1       15.91       19.04      4.75 o 
  -7   8   1      138.89      144.18      6.59 o 
  -6   8   1      557.62      539.28     12.29 o 
  -5   8   1        3.14        9.60      4.17 o 
  -4   8   1       22.21       28.32      4.44 o 
  -3   8   1       77.64       83.51      5.94 o 
  -2   8   1       80.19       91.56      7.41 o 
  -1   8   1      401.52      416.82     11.91 o 
   0   8   1      168.70      181.27      8.33 o 
   1   8   1        9.21       11.45      4.99 o 
   2   8   1       48.10       49.12      5.18 o 
   3   8   1       34.24       32.52      5.18 o 
   4   8   1       25.24       27.69      5.24 o 
   5   8   1       33.59       38.57      5.46 o 
   6   8   1        0.22        7.07      5.24 o 
   7   8   1       72.35       67.17      5.42 o 
   8   8   1      443.36      421.57     10.99 o 
   9   8   1      110.47      114.29      6.45 o 
  10   8   1      527.39      528.23     15.57 o 
  11   8   1      132.59      136.64      9.10 o 
  -9   9   1        2.66        4.04     10.11 o 
  -8   9   1       92.81       93.65     11.45 o 
  -7   9   1        7.70       -2.69      8.76 o 
  -6   9   1      536.81      551.48     15.95 o 
  -5   9   1        2.99       14.61      6.14 o 
  -4   9   1      504.71      563.24     15.72 o 
  -3   9   1       52.65       70.22      6.74 o 
  -2   9   1      761.81      838.79     29.64 o 
  -1   9   1      158.64      171.80     12.80 o 
   0   9   1      143.11      177.19     13.47 o 
   1   9   1      184.96      220.31     13.47 o 
   2   9   1        5.79       37.51     27.29 o 
   3   9   1       17.72       22.03      6.14 o 
   4   9   1       43.62       56.65      6.42 o 
   5   9   1        4.20        8.89      5.94 o 
   6   9   1      152.66      177.07      9.28 o 
   7   9   1        4.81        7.49     11.12 o 
   8   9   1      527.38      555.01     16.43 o 
  -5  10   1      198.80      244.56     16.84 o 
  -4  10   1       14.97       20.21      6.67 o 
  -3  10   1      230.36      231.09     15.50 o 
  -2  10   1       50.44       48.51     10.11 o 
  -1  10   1      303.37      317.06     18.86 o 
   0  10   1       11.46       19.42      6.90 o 
   1  10   1      315.79      357.08     18.19 o 
   2  10   1        9.97       12.80      9.43 o 
   3  10   1      933.64     1042.18     51.54 o 
   4  10   1       22.14       11.05      7.10 o 
   5  10   1      102.72      123.48      9.43 o 
 -16   0   2     2084.04     2263.72     75.46 o 
 -14   0   2     2197.54     2253.62     74.11 o 
 -12   0   2     2763.67     2682.27     60.23 o 
 -10   0   2      375.49      394.10     16.84 o 
  -8   0   2     1290.21     1190.35     50.53 o 
  -6   0   2     4044.41     3889.26     85.94 o 
  -4   0   2    21791.44    19008.24    416.86 o 
  -2   0   2    17083.61    14416.64    316.62 o 
   0   0   2     2065.34     1944.37     61.98 o 
   2   0   2    53396.95    39163.82   1544.52 o 
   4   0   2    47810.52    38210.40   1206.64 o 
   6   0   2      133.85      305.26     11.12 o 
   8   0   2      351.09      392.23     30.32 o 
  10   0   2       62.23       67.41      5.73 o 
  12   0   2      172.49      203.47     12.13 o 
  14   0   2      619.86      658.23     25.60 o 
  16   0   2      128.39      151.59     12.80 o 
 -17   1   2      150.61      135.85     12.13 o 
 -16   1   2       50.76       61.40     10.44 o 
 -15   1   2      112.27      124.41      7.62 o 
 -14   1   2        0.64        3.37      5.24 o 
 -13   1   2      573.92      568.23     12.44 o 
 -12   1   2      677.28      638.02     13.21 o 
 -11   1   2     6278.44     6300.43    114.43 o 
 -10   1   2      104.60      116.94      5.93 o 
  -9   1   2     3552.00     3742.58    112.03 o 
  -8   1   2      326.60      393.80     10.02 o 
  -7   1   2      684.30      587.85     10.60 o 
  -6   1   2       29.15       45.99      2.39 o 
  -5   1   2     5105.30     5353.60     83.33 o 
  -4   1   2      897.07      966.07     13.67 o 
  -3   1   2    12837.69    11908.58    163.89 o 
  -2   1   2      249.95      273.81      4.03 o 
  -1   1   2    20679.31    17889.75    395.64 o 
   0   1   2     2074.05     1980.53     65.64 o 
   1   1   2     6971.79     6355.94    184.05 o 
   2   1   2      500.17      527.33      9.92 o 
   3   1   2      987.75     1053.78     19.42 o 
   4   1   2     1093.21     1139.15     20.98 o 
   5   1   2     1960.04     2069.95     46.15 o 
   6   1   2       34.40       47.27      2.04 o 
   7   1   2     7104.81     6978.98    108.48 o 
   8   1   2      165.73      189.78      5.93 o 
   9   1   2     4088.58     4169.74     76.06 o 
  10   1   2       29.79       29.53      3.36 o 
  11   1   2      962.51      990.78     25.79 o 
  12   1   2      124.68      120.85      7.37 o 
  13   1   2        6.35        0.62      5.46 o 
  14   1   2      178.76      177.00      9.53 o 
  15   1   2      180.82      183.90      9.76 o 
  16   1   2        3.42        3.28      6.90 o 
 -17   2   2       62.39       45.81     11.45 o 
 -16   2   2      837.94      874.50     33.69 o 
 -15   2   2       16.17       11.45      8.76 o 
 -14   2   2     1195.61     1261.91     24.75 o 
 -13   2   2       12.60       16.34      3.85 o 
 -12   2   2      416.42      424.06      9.96 o 
 -11   2   2        6.48        8.71      3.46 o 
 -10   2   2        3.58        7.14      2.92 o 
  -9   2   2      101.43      106.00      3.74 o 
  -8   2   2     2656.46     2622.39     41.40 o 
  -7   2   2       58.42       98.60      2.81 o 
  -6   2   2     5825.80     5889.66     81.28 o 
  -5   2   2     1701.01     1751.19     24.51 o 
  -4   2   2     3274.29     3097.50     42.93 o 
  -3   2   2     8127.48     8325.63    114.63 o 
  -2   2   2    27902.10    22292.45    483.39 o 
  -1   2   2    13945.49    12995.08    363.12 o 
   0   2   2     4426.26     4330.27     93.00 o 
   1   2   2      934.57      981.95     15.30 o 
   2   2   2    17994.41    15651.34    494.52 o 
   3   2   2       37.79       44.76      1.94 o 
   4   2   2     4493.10     4286.70     77.19 o 
   5   2   2       22.48       40.84      2.33 o 
   6   2   2     2167.45     2335.13     42.48 o 
   7   2   2     1826.26     1874.21     29.79 o 
   8   2   2      121.26      126.73      4.96 o 
   9   2   2     3019.74     3028.56     47.62 o 
  10   2   2      440.14      421.33      9.71 o 
  11   2   2     1267.22     1208.27     23.44 o 
  12   2   2      887.91      875.62     17.87 o 
  13   2   2      194.43      163.39      6.84 o 
  14   2   2       19.96       35.81      9.10 o 
  15   2   2      270.67      245.46     12.80 o 
  16   2   2       29.27       30.76      7.37 o 
 -17   3   2      193.13      181.91     14.82 o 
 -16   3   2      782.73      725.60     29.64 o 
 -15   3   2       29.94       33.07      6.31 o 
 -14   3   2      109.54      113.03      7.10 o 
 -13   3   2      532.09      581.97     16.18 o 
 -12   3   2      570.35      599.28     17.18 o 
 -11   3   2       30.86       29.97      3.71 o 
 -10   3   2      503.80      480.33     10.49 o 
  -9   3   2     3228.51     3262.64     51.16 o 
  -8   3   2      576.58      637.94     10.93 o 
  -7   3   2      108.62      129.46      6.55 o 
  -6   3   2     1795.09     2079.37     32.73 o 
  -5   3   2      164.09      207.66      4.27 o 
  -4   3   2      614.18      767.61     13.64 o 
  -3   3   2     3360.82     3542.40     54.93 o 
  -2   3   2      190.90      275.43      4.95 o 
  -1   3   2     1307.35     1348.92     24.75 o 
   0   3   2      483.01      532.68     10.10 o 
   1   3   2      163.15      169.40      4.20 o 
   2   3   2      561.78      545.02      9.53 o 
   3   3   2        3.92       12.73      2.72 o 
   4   3   2     3996.29     4139.57     74.61 o 
   5   3   2     3957.40     3956.80     71.37 o 
   6   3   2     1044.09      969.56     18.40 o 
   7   3   2     1560.60     1555.61     24.99 o 
   8   3   2       58.97       58.01      2.94 o 
   9   3   2     2007.37     2057.53     35.01 o 
  10   3   2      502.27      488.61      9.42 o 
  11   3   2       11.48       21.67      4.31 o 
  12   3   2       37.75       30.25      4.40 o 
  13   3   2        7.65        5.37      4.18 o 
  14   3   2      396.45      378.42     18.15 o 
  15   3   2      531.35      524.73     16.18 o 
  16   3   2      139.71      130.70     12.80 o 
 -16   4   2      235.09      242.90     17.52 o 
 -15   4   2       45.19       37.74      6.80 o 
 -14   4   2       29.51       30.23      6.14 o 
 -13   4   2      331.33      323.21     11.40 o 
 -12   4   2        5.10        6.37      7.07 o 
 -11   4   2       98.30       98.36      5.40 o 
 -10   4   2     2342.39     2339.38     42.74 o 
  -9   4   2      795.43      851.79     16.69 o 
  -8   4   2      156.35      155.66      6.52 o 
  -7   4   2     1613.66     1609.64     29.66 o 
  -6   4   2      511.86      492.49      8.73 o 
  -5   4   2     2790.03     2802.95     55.65 o 
  -4   4   2     3752.17     3953.07     63.98 o 
  -3   4   2       32.48       47.91      1.98 o 
  -2   4   2       60.36       73.30      2.63 o 
  -1   4   2       58.26       59.95      2.86 o 
   0   4   2        6.59       22.72      8.06 o 
   1   4   2     1801.29     1832.89     33.58 o 
   2   4   2     1568.38     1804.17     25.04 o 
   3   4   2     3223.93     3290.85     64.66 o 
   4   4   2       64.33       82.72      4.25 o 
   5   4   2      373.99      412.84      8.81 o 
   6   4   2       27.30       26.87      2.32 o 
   7   4   2      152.37      149.82      4.72 o 
   8   4   2     1411.79     1399.01     30.53 o 
   9   4   2     4844.04     4645.69     72.78 o 
  10   4   2       81.22       89.43      7.10 o 
  11   4   2      759.12      728.52     16.05 o 
  12   4   2      381.20      410.25      8.90 o 
  13   4   2      187.35      194.46      9.97 o 
  14   4   2       48.73       65.98      7.37 o 
  15   4   2        8.47        1.14      6.90 o 
 -15   5   2      410.00      422.12     14.48 o 
 -14   5   2       37.14       43.89      7.10 o 
 -13   5   2       40.33       46.18     10.11 o 
 -12   5   2      254.14      263.99     10.45 o 
 -11   5   2      398.53      368.63     11.30 o 
 -10   5   2     2036.34     2017.88     37.29 o 
  -9   5   2       22.35       29.58      3.85 o 
  -8   5   2       86.64      111.93      5.26 o 
  -7   5   2       42.36       51.06      3.46 o 
  -6   5   2      373.36      407.91      9.04 o 
  -5   5   2       54.98       77.69      3.75 o 
  -4   5   2       15.67       23.53      2.87 o 
  -3   5   2       66.51       97.71      4.28 o 
  -2   5   2     3955.97     3983.81     61.73 o 
  -1   5   2     1071.27     1127.08     21.12 o 
   0   5   2     3414.32     3513.36     63.89 o 
   1   5   2      634.07      683.69     11.36 o 
   2   5   2      439.91      457.86      7.16 o 
   3   5   2     1090.68     1140.09     21.51 o 
   4   5   2      698.64      658.79     13.21 o 
   5   5   2       59.70       76.31      2.94 o 
   6   5   2     1509.44     1449.30     23.47 o 
   7   5   2       79.59       90.33      3.76 o 
   8   5   2      569.62      595.52     10.94 o 
   9   5   2      527.64      584.52     11.10 o 
  10   5   2       70.64       71.57      4.79 o 
  11   5   2      280.81      267.96      8.26 o 
  12   5   2      367.78      348.21      9.96 o 
  13   5   2      230.41      236.19      8.79 o 
  14   5   2       36.34       27.70      7.10 o 
 -14   6   2       73.96       70.74      8.06 o 
 -13   6   2      320.86      318.53     12.36 o 
 -12   6   2      250.76      220.10     15.50 o 
 -11   6   2      335.55      322.56     11.13 o 
 -10   6   2        4.54        9.87      5.46 o 
  -9   6   2       56.41       75.60      4.64 o 
  -8   6   2      239.13      202.16      6.84 o 
  -7   6   2     1339.87     1253.55     25.15 o 
  -6   6   2      199.93      220.30     10.64 o 
  -5   6   2     1627.65     1689.11     31.22 o 
  -4   6   2      127.50      111.96      4.75 o 
  -3   6   2      916.43      882.10     16.96 o 
  -2   6   2      612.53      597.44     12.05 o 
  -1   6   2      428.54      388.91     11.45 o 
   0   6   2        2.47        4.82      3.07 o 
   1   6   2      973.89      972.15     14.09 o 
   2   6   2     1446.81     1430.81     22.87 o 
   3   6   2     5164.80     4940.36     76.82 o 
   4   6   2        0.08        0.65      2.60 o 
   5   6   2     3003.19     3057.40     55.18 o 
   6   6   2      410.46      404.05     10.84 o 
   7   6   2        0.91        8.47      3.75 o 
   8   6   2      319.96      349.40      9.18 o 
   9   6   2      200.81      174.01      7.03 o 
  10   6   2        0.75       -0.60      4.50 o 
  11   6   2      189.69      193.19      8.12 o 
  12   6   2       36.37       50.41      8.23 o 
  13   6   2      240.15      249.19      9.43 o 
 -13   7   2       49.22       42.19     10.11 o 
 -12   7   2     1849.66     1885.68     44.75 o 
 -11   7   2       46.49       39.38      6.90 o 
 -10   7   2     1207.74     1160.68     44.80 o 
  -9   7   2      407.65      403.15     13.09 o 
  -8   7   2      180.82      207.37      7.21 o 
  -7   7   2      118.01      119.26      5.45 o 
  -6   7   2      204.33      161.82      6.32 o 
  -5   7   2       28.95       20.75      3.75 o 
  -4   7   2     1219.31     1214.82     34.60 o 
  -3   7   2      208.98      239.28     12.20 o 
  -2   7   2     2245.54     2269.98     44.73 o 
  -1   7   2      234.84      252.55      7.80 o 
   0   7   2    10612.42    10245.14    221.29 o 
   1   7   2      510.16      540.05     14.05 o 
   2   7   2      651.36      656.98     16.20 o 
   3   7   2       37.79       38.04      4.51 o 
   4   7   2       12.57       17.06      3.75 o 
   5   7   2       39.54       34.93      3.75 o 
   6   7   2     3901.34     3542.17     63.99 o 
   7   7   2       22.23       19.46      4.28 o 
   8   7   2       47.22       60.11      4.92 o 
   9   7   2      340.31      330.95      9.57 o 
  10   7   2      266.17      274.65      9.07 o 
  11   7   2        0.38       -0.47      5.28 o 
  12   7   2      410.11      445.26     12.30 o 
 -11   8   2        7.32       11.62      6.90 o 
 -10   8   2       21.45       21.63      6.90 o 
  -9   8   2      228.67      213.87     10.23 o 
  -8   8   2       32.20       37.41      6.19 o 
  -7   8   2     1535.18     1467.00     34.99 o 
  -6   8   2        9.44       16.12      5.57 o 
  -5   8   2     1081.31     1101.32     21.51 o 
  -4   8   2      585.63      614.87     13.34 o 
  -3   8   2      451.92      458.49     16.92 o 
  -2   8   2      221.42      230.16      8.58 o 
  -1   8   2       72.62       74.78      7.41 o 
   0   8   2      199.49      201.70      8.54 o 
   1   8   2      609.31      595.70     25.94 o 
   2   8   2       90.17      103.88      6.14 o 
   3   8   2     1499.91     1412.04     32.39 o 
   4   8   2      148.54      173.36      8.33 o 
   5   8   2      594.58      587.25     21.22 o 
   6   8   2       42.67       39.38      5.94 o 
   7   8   2     1735.50     1718.85     41.77 o 
   8   8   2       50.56       49.58      6.42 o 
   9   8   2       24.74       23.98      5.42 o 
  10   8   2       11.58       18.86      5.45 o 
  -9   9   2       73.36      101.80      9.43 o 
  -8   9   2       94.77       97.87      8.06 o 
  -7   9   2       84.49       86.24     10.11 o 
  -6   9   2       30.40       39.08      9.43 o 
  -5   9   2      269.00      315.98     16.17 o 
  -4   9   2      550.54      566.16     15.48 o 
  -3   9   2        6.42        9.77      5.72 o 
  -2   9   2     1211.11     1218.10     40.42 o 
  -1   9   2       87.58      101.81      7.75 o 
   1   9   2        1.75        4.13      5.66 o 
   2   9   2      574.97      594.23     16.20 o 
   3   9   2      107.88      110.38      7.37 o 
   4   9   2       79.81       64.60      8.76 o 
   5   9   2       94.47      102.83      7.15 o 
   6   9   2      178.15      161.34      8.80 o 
   7   9   2       75.54       68.85      7.58 o 
   8   9   2      378.89      378.34     13.09 o 
  -5  10   2       64.11       45.81     10.11 o 
  -2  10   2       13.85       24.11      6.80 o 
  -1  10   2        5.09       10.11      6.19 o 
   0  10   2        8.60       15.50      6.90 o 
   1  10   2       91.60       80.17     11.45 o 
   2  10   2      394.37      419.73     19.54 o 
   3  10   2       66.16       44.41      7.37 o 
   4  10   2        4.21        5.39      6.67 o 
 -17   0   3      236.52      215.59     16.17 o 
 -15   0   3      221.73      243.22     14.15 o 
 -13   0   3       81.63      145.52     10.78 o 
 -11   0   3     2970.87     3003.35     67.13 o 
  -9   0   3      438.59      490.24     12.36 o 
  -7   0   3     3267.63     3812.17    139.80 o 
  -5   0   3     5299.18     5553.25    122.14 o 
  -3   0   3     2506.55     2716.66     60.00 o 
  -1   0   3     2420.36     2521.26     77.77 o 
   1   0   3     1848.19     2092.61     37.17 o 
   3   0   3       75.11       72.76      4.04 o 
   5   0   3     3432.85     3566.03    113.86 o 
   7   0   3      170.46      264.77     11.45 o 
   9   0   3      510.03      544.66     20.89 o 
  11   0   3     5361.22     4869.70    156.30 o 
  13   0   3      520.16      543.70     22.23 o 
  15   0   3      628.14      645.43     26.28 o 
 -17   1   3      311.13      344.95     18.86 o 
 -16   1   3      308.06      324.52     12.39 o 
 -15   1   3      778.13      722.73     19.29 o 
 -14   1   3      922.46      849.73     21.67 o 
 -13   1   3     1169.58     1176.81     24.50 o 
 -12   1   3      893.98      803.51     16.33 o 
 -11   1   3      140.15      151.51      5.70 o 
 -10   1   3     4533.60     4756.67     79.74 o 
  -9   1   3      727.19      671.42     11.36 o 
  -8   1   3     6099.96     5991.87     93.42 o 
  -7   1   3     1777.39     1939.61     30.55 o 
  -6   1   3     1407.62     1446.75     22.98 o 
  -5   1   3      205.72      239.53      4.46 o 
  -4   1   3      654.88      725.26     11.70 o 
  -3   1   3       16.17       15.50      0.97 o 
  -2   1   3     1951.59     2028.04     33.26 o 
  -1   1   3     1852.01     1808.52     37.34 o 
   0   1   3    17314.02    15721.48    227.12 o 
   1   1   3    10230.05     9769.72    172.42 o 
   2   1   3      201.30      224.31      4.02 o 
   3   1   3     1577.85     1515.85     27.46 o 
   4   1   3      110.82      158.31      4.14 o 
   5   1   3      886.65      873.88     16.45 o 
   6   1   3     3197.53     3284.89     63.25 o 
   7   1   3      108.53      123.24      3.84 o 
   8   1   3     3779.57     3440.00     68.14 o 
   9   1   3       56.70       56.88      3.36 o 
  10   1   3     5204.72     5165.08     93.95 o 
  11   1   3        7.34        7.67      3.57 o 
  12   1   3      818.79      800.11     20.72 o 
  13   1   3      314.53      296.02     10.71 o 
  14   1   3      621.15      534.29     15.72 o 
  15   1   3       81.63       68.07      7.37 o 
  16   1   3      960.00      906.03     24.30 o 
 -17   2   3        0.29        2.69     11.45 o 
 -16   2   3      528.83      566.60     24.25 o 
 -15   2   3      327.87      334.84     17.52 o 
 -14   2   3     1675.39     1605.62     56.26 o 
 -13   2   3     2649.89     2602.79     48.46 o 
 -12   2   3     4920.69     4894.98     89.29 o 
 -11   2   3      387.53      376.76      8.79 o 
 -10   2   3      541.83      537.66     11.38 o 
  -9   2   3      287.68      296.75      6.02 o 
  -8   2   3       40.42       57.27      2.39 o 
  -7   2   3      877.86      882.14     12.82 o 
  -6   2   3     2687.53     2684.67     37.33 o 
  -5   2   3     4866.81     5010.30     69.24 o 
  -4   2   3     5605.63     5611.68     77.30 o 
  -3   2   3      102.11       98.75      4.18 o 
  -2   2   3    14367.42    12621.63    276.64 o 
  -1   2   3     7874.11     7404.47    145.88 o 
   0   2   3      804.85      993.58     15.65 o 
   1   2   3      170.05      165.95      2.82 o 
   2   2   3     1646.77     1674.68     26.16 o 
   3   2   3     5518.40     5683.88     87.92 o 
   4   2   3      503.04      432.06      8.81 o 
   5   2   3      793.01      709.20     13.48 o 
   6   2   3     5837.42     5391.49    129.66 o 
   7   2   3      536.73      631.15     12.70 o 
   8   2   3     3216.56     3272.28     51.33 o 
   9   2   3      515.52      494.76     10.99 o 
  10   2   3     1286.45     1306.65     25.00 o 
  11   2   3      497.45      535.48     20.29 o 
  12   2   3       40.07       35.78      4.06 o 
  13   2   3     1173.64     1140.93     28.34 o 
  14   2   3      479.98      449.41     14.29 o 
  15   2   3      224.45      238.24     11.19 o 
  16   2   3      124.51      138.24     12.46 o 
 -17   3   3      313.02      300.48     18.86 o 
 -16   3   3      182.26      171.13     15.50 o 
 -15   3   3      721.53      709.84     19.51 o 
 -14   3   3      151.06      144.07      8.80 o 
 -13   3   3        0.35        1.35      7.41 o 
 -12   3   3       74.18       84.41      5.72 o 
 -11   3   3      392.05      369.35     11.40 o 
 -10   3   3     1398.05     1396.19     32.61 o 
  -9   3   3     3652.04     3520.55     67.00 o 
  -8   3   3     2094.93     2093.14     29.44 o 
  -7   3   3     4878.09     4738.27     65.63 o 
  -6   3   3     2854.57     2930.63     40.70 o 
  -5   3   3     6422.72     6790.74     93.63 o 
  -4   3   3     5362.64     6045.50     95.59 o 
  -3   3   3     7114.89     7394.72    206.57 o 
  -2   3   3     4886.74     4977.97    109.75 o 
  -1   3   3     6184.72     6068.73    109.76 o 
   0   3   3     4087.18     4113.31     72.99 o 
   1   3   3     6778.95     6373.44     97.79 o 
   2   3   3     2755.08     2885.56     63.99 o 
   3   3   3     7804.14     7489.85    134.17 o 
   4   3   3      287.87      364.59      7.78 o 
   5   3   3     1441.80     1486.70     27.46 o 
   6   3   3       75.61      102.76      4.14 o 
   7   3   3       38.12       42.45      5.24 o 
   8   3   3      870.53      931.08     15.65 o 
   9   3   3     2629.40     2571.28     40.80 o 
  10   3   3     2087.56     2175.10     34.83 o 
  11   3   3      183.51      194.78      5.94 o 
  12   3   3      452.22      490.25     11.52 o 
  13   3   3       15.65       17.41      4.73 o 
  14   3   3        7.68       15.16      6.67 o 
  15   3   3       26.82       23.24      7.15 o 
 -16   4   3      190.06      184.94     10.65 o 
 -15   4   3      943.49      936.00     24.24 o 
 -14   4   3     1919.35     1880.69     46.82 o 
 -13   4   3     1512.78     1488.44     35.47 o 
 -12   4   3     3459.71     3300.25    105.44 o 
 -11   4   3     1172.22     1115.61     21.62 o 
 -10   4   3     1174.02     1106.28     25.73 o 
  -9   4   3       31.76       18.47      3.26 o 
  -8   4   3      260.75      289.32      7.21 o 
  -7   4   3     1166.18     1174.56     21.87 o 
  -6   4   3     4839.39     4878.38     86.78 o 
  -5   4   3       44.88       38.36      2.67 o 
  -4   4   3    12041.22    11613.88    218.39 o 
  -3   4   3    16802.63    16338.91    288.34 o 
  -2   4   3     1295.74     1195.61     26.72 o 
  -1   4   3       14.83       41.07      2.71 o 
   0   4   3       77.11       88.38      3.23 o 
   1   4   3        1.32       13.93      5.26 o 
   2   4   3      246.51      234.39      4.26 o 
   3   4   3     1014.80      930.34     15.06 o 
   4   4   3     3177.45     3154.11     57.25 o 
   5   4   3     2504.11     2612.25     47.66 o 
   6   4   3     4350.83     4382.66     79.26 o 
   7   4   3     1594.83     1647.13     26.50 o 
   8   4   3     1769.68     1774.55     28.53 o 
   9   4   3      830.30      839.25     14.73 o 
  10   4   3      541.59      574.84     13.23 o 
  11   4   3       33.38       37.93      4.76 o 
  12   4   3      376.81      347.24      8.06 o 
  13   4   3      103.25      109.95      5.91 o 
  14   4   3      443.54      436.75     14.00 o 
  15   4   3      124.85      140.14     13.47 o 
 -15   5   3      558.73      562.59     17.34 o 
 -14   5   3      207.75      225.15     10.93 o 
 -13   5   3       30.24       20.76     10.78 o 
 -12   5   3      738.46      737.34     19.73 o 
 -11   5   3     1057.38     1010.49     24.98 o 
 -10   5   3      330.23      361.00     11.40 o 
  -9   5   3     1759.57     1758.89     32.63 o 
  -8   5   3      624.56      634.41     13.07 o 
  -7   5   3     4161.25     4069.04     81.69 o 
  -6   5   3        8.65       12.86      2.74 o 
  -5   5   3      447.64      434.77      9.17 o 
  -4   5   3      284.69      315.28      7.37 o 
  -3   5   3       33.88       25.04      2.44 o 
  -2   5   3     2324.21     2289.35     99.37 o 
  -1   5   3     3157.59     3189.43     58.06 o 
   0   5   3     1413.75     1406.18     24.99 o 
   1   5   3     2771.03     2736.94     39.10 o 
   2   5   3     1368.88     1360.76     19.32 o 
   3   5   3     2664.25     2737.68     49.87 o 
   4   5   3      367.61      354.40      8.17 o 
   5   5   3      124.08      125.39      6.53 o 
   6   5   3      799.96      860.91     14.64 o 
   7   5   3     1054.26     1013.22     17.00 o 
   8   5   3        2.22       -0.44      3.00 o 
   9   5   3     1717.72     1679.02     27.43 o 
  10   5   3       84.65      101.72      4.61 o 
  11   5   3      263.08      287.65      8.93 o 
  12   5   3      680.47      709.71     15.67 o 
  13   5   3        1.09        5.31      5.28 o 
  14   5   3       34.30       29.20      7.10 o 
 -14   6   3       65.61       56.90      8.08 o 
 -13   6   3      769.28      785.75     21.16 o 
 -12   6   3      477.91      458.43     14.48 o 
 -11   6   3       55.68       55.00      6.62 o 
 -10   6   3      876.06      859.84     21.90 o 
  -9   6   3       10.47        9.77      4.69 o 
  -8   6   3      316.67      269.15      9.49 o 
  -7   6   3       25.11       38.97      3.66 o 
  -6   6   3     2591.93     2573.98     46.49 o 
  -5   6   3     1018.22     1043.42     19.81 o 
  -4   6   3     2385.22     2303.81     41.71 o 
  -3   6   3      486.17      445.00      9.56 o 
  -2   6   3       19.51       28.00      4.03 o 
  -1   6   3     1578.62     1607.67     36.65 o 
   0   6   3        6.84       13.37      3.06 o 
   1   6   3      202.82      234.92      5.28 o 
   2   6   3     1046.36     1025.13     19.37 o 
   3   6   3      192.38      162.94      5.57 o 
   4   6   3       82.86       85.55      4.01 o 
   5   6   3      757.17      727.37     12.71 o 
   6   6   3     1547.61     1557.11     28.49 o 
   7   6   3      764.15      749.12     15.55 o 
   8   6   3      131.91      143.29      7.20 o 
   9   6   3        1.55        0.33      4.40 o 
  10   6   3      405.67      414.07     10.85 o 
  11   6   3      687.23      669.30     15.14 o 
  12   6   3      513.94      501.84     12.66 o 
  13   6   3       49.27       53.09      6.20 o 
 -13   7   3       18.43       17.13      7.37 o 
 -12   7   3      232.34      255.16     11.40 o 
 -11   7   3       38.00       26.40      6.90 o 
 -10   7   3       15.98        8.03      5.94 o 
  -9   7   3      809.25      809.02     21.16 o 
  -8   7   3       20.02       26.68      8.08 o 
  -7   7   3      852.01      801.95     27.62 o 
  -6   7   3      108.52      114.80      5.18 o 
  -5   7   3       21.58       16.12      3.75 o 
  -4   7   3      113.73      110.37      5.12 o 
  -3   7   3        7.68        5.17      3.50 o 
  -2   7   3      153.14      156.20      5.67 o 
  -1   7   3     1147.14     1230.38     28.80 o 
   0   7   3      163.23      176.53      6.67 o 
   1   7   3      197.85      189.22      6.53 o 
   2   7   3       75.52       82.51      4.10 o 
   3   7   3       54.55       72.25      5.24 o 
   4   7   3      139.99      146.95      7.75 o 
   5   7   3       20.14        9.43      4.76 o 
   6   7   3      514.94      506.90     11.66 o 
   7   7   3     1898.57     1885.16     35.23 o 
   8   7   3       46.29       44.51      5.89 o 
   9   7   3      604.30      592.69     14.57 o 
  10   7   3       30.35       36.25      5.57 o 
  11   7   3       12.43       17.37      5.60 o 
  12   7   3        8.78        8.75      5.99 o 
 -11   8   3      121.79      120.41      8.73 o 
 -10   8   3        1.31        7.41      6.67 o 
  -9   8   3      105.99      107.19      7.62 o 
  -8   8   3       26.08       16.42      6.74 o 
  -7   8   3        2.07        4.04      7.41 o 
  -6   8   3       77.18       70.17      6.19 o 
  -5   8   3      187.27      191.58      8.58 o 
  -4   8   3       25.74       27.06      4.01 o 
  -3   8   3       39.10       52.29      4.53 o 
  -2   8   3      102.04       94.70      5.79 o 
  -1   8   3        2.14        3.31      3.94 o 
   0   8   3       68.51       59.96      5.66 o 
   1   8   3      133.95      140.25      8.10 o 
   2   8   3      892.15      896.74     21.91 o 
   3   8   3      208.02      224.75      8.80 o 
   4   8   3      243.68      252.62     18.19 o 
   5   8   3       32.66       35.79     11.12 o 
   6   8   3       72.09       61.23      6.42 o 
   7   8   3      232.89      212.56      9.76 o 
   8   8   3       67.10       58.74      6.67 o 
   9   8   3       14.12       13.75      7.41 o 
  10   8   3       50.86       57.60      7.37 o 
  -9   9   3       28.02       22.23      7.15 o 
  -8   9   3      678.20      663.99     19.04 o 
  -7   9   3       34.93       36.46      7.75 o 
  -6   9   3       76.60      106.94      7.85 o 
  -5   9   3        4.54        3.37      8.76 o 
  -4   9   3       13.29       18.86      8.08 o 
  -3   9   3      146.88      121.94      9.43 o 
  -2   9   3       80.99       82.19      8.76 o 
  -1   9   3       21.65       29.11      6.14 o 
   0   9   3      954.68      992.40     34.36 o 
   1   9   3       52.06       45.20      6.42 o 
   2   9   3      291.93      325.93     18.86 o 
   3   9   3        2.88        2.43      6.74 o 
   4   9   3        2.83        3.03      6.19 o 
   5   9   3      723.65      690.91     18.58 o 
   6   9   3      414.29      415.02     13.79 o 
   7   9   3        3.28        7.16      6.74 o 
  -5  10   3      575.01      671.03     26.95 o 
  -2  10   3        7.25        0.67     10.11 o 
  -1  10   3        2.19       -2.69     10.11 o 
   0  10   3      359.77      369.54     13.09 o 
   1  10   3       22.29       24.25     10.11 o 
   2  10   3      108.53      128.68     12.13 o 
   3  10   3       14.80       22.23      6.67 o 
   4  10   3        1.80       -7.86      7.10 o 
 -16   0   4      240.57      259.38     15.50 o 
 -14   0   4     3251.44     3341.01    108.47 o 
 -12   0   4     7558.21     7202.09    159.04 o 
 -10   0   4     5498.47     5406.90    119.50 o 
  -8   0   4     1150.67     1100.49     25.24 o 
  -6   0   4       29.71       29.66      2.38 o 
  -4   0   4    11208.48    10825.84    237.35 o 
  -2   0   4     4474.21     4067.70    154.26 o 
   0   0   4    86988.40    67372.66   2005.68 o 
   2   0   4     4136.57     4429.67     78.63 o 
   4   0   4     9155.77     9382.99    297.11 o 
   6   0   4    17085.75    18340.86    580.08 o 
   8   0   4     1699.59     1557.66     51.20 o 
  10   0   4       61.18       46.49      6.74 o 
  12   0   4      669.89      540.33     21.56 o 
  14   0   4       56.42       90.28     10.11 o 
  16   0   4      127.37       99.04     12.13 o 
 -17   1   4     2311.39     2490.77     83.54 o 
 -16   1   4        1.41       -9.43      8.76 o 
 -15   1   4     1700.48     1653.39     39.54 o 
 -14   1   4      414.25      454.97     11.00 o 
 -13   1   4      607.55      630.55     13.60 o 
 -12   1   4      875.39      928.27     18.40 o 
 -11   1   4       20.59       27.58      2.94 o 
 -10   1   4       58.76       65.24      3.01 o 
  -9   1   4     5202.02     5292.37    111.73 o 
  -8   1   4       62.82       83.53      3.99 o 
  -7   1   4    20277.43    20165.50    350.32 o 
  -6   1   4      272.63      378.01      6.82 o 
  -5   1   4     4739.26     4558.87     71.04 o 
  -4   1   4       46.71       65.18      2.26 o 
  -3   1   4      805.01      872.92     14.06 o 
  -2   1   4     1104.80     1132.49     26.19 o 
  -1   1   4    19313.39    16920.71    266.04 o 
   0   1   4      513.55      494.33      6.55 o 
   1   1   4    10289.90    10180.64    179.68 o 
   2   1   4      442.58      617.95     10.09 o 
   3   1   4    22413.80    20754.65    420.77 o 
   4   1   4       69.04       92.92      9.36 o 
   5   1   4     5861.91     5835.08    104.91 o 
   6   1   4     2040.14     2015.20     37.05 o 
   7   1   4      639.95      726.44     18.10 o 
   8   1   4      829.93      733.40     18.10 o 
   9   1   4      440.16      472.12     10.34 o 
  10   1   4      847.81      751.54     15.14 o 
  11   1   4      874.56      884.62     22.39 o 
  12   1   4      110.64      104.67      7.75 o 
  13   1   4      371.16      376.83     12.62 o 
  14   1   4       24.55       20.66      6.42 o 
  15   1   4      133.18      140.79      9.77 o 
  16   1   4        9.88        5.78      8.76 o 
 -17   2   4      133.75      146.87     13.47 o 
 -16   2   4       64.88       54.57     10.11 o 
 -15   2   4      682.83      652.91     32.00 o 
 -14   2   4     1010.45     1015.49     27.29 o 
 -13   2   4       76.46       84.45      5.94 o 
 -12   2   4     2846.23     2761.27     51.18 o 
 -11   2   4       59.80       70.15      5.54 o 
 -10   2   4     3973.16     3847.71     70.24 o 
  -9   2   4      189.24      185.31      4.61 o 
  -8   2   4       96.64       75.67      3.03 o 
  -7   2   4       80.25       99.03      3.25 o 
  -6   2   4        8.69       19.54      1.37 o 
  -5   2   4        6.36       14.52      1.86 o 
  -4   2   4     4489.30     4630.16     64.05 o 
  -3   2   4     3618.25     3857.09     66.42 o 
  -2   2   4    10402.42     9422.00    341.59 o 
  -1   2   4     2051.05     2319.40     50.50 o 
   0   2   4     8924.24     8721.16    114.64 o 
   1   2   4      683.37      836.07     13.94 o 
   2   2   4      214.12      183.57      3.68 o 
   3   2   4     4983.18     4914.32    142.07 o 
   4   2   4     7859.86     8469.43    130.74 o 
   5   2   4      543.24      414.35      8.81 o 
   6   2   4     5313.51     5513.43     99.22 o 
   7   2   4     1417.92     1399.26     26.43 o 
   8   2   4      518.80      508.03     11.15 o 
   9   2   4      264.25      254.87      6.10 o 
  10   2   4      126.59      158.88      6.03 o 
  11   2   4      878.11      942.01     47.04 o 
  12   2   4      383.18      401.83     14.52 o 
  13   2   4      375.48      356.35     12.14 o 
  14   2   4      597.48      576.58     28.63 o 
  15   2   4      657.34      574.55     17.38 o 
 -17   3   4      260.27      282.97     18.19 o 
 -16   3   4      381.54      373.11     14.15 o 
 -15   3   4      356.35      356.59     12.84 o 
 -14   3   4      215.49      217.33      9.69 o 
 -13   3   4       16.06       21.08      5.46 o 
 -12   3   4        6.08        7.48      4.99 o 
 -11   3   4      557.37      564.57     15.22 o 
 -10   3   4     1992.38     2023.39     46.18 o 
  -9   3   4      682.24      685.04     17.13 o 
  -8   3   4       19.34       26.83      3.66 o 
  -7   3   4     2508.94     2465.28     34.56 o 
  -6   3   4       49.46       47.07      1.81 o 
  -5   3   4     3405.72     3578.54     49.67 o 
  -4   3   4      276.54      311.76      5.67 o 
  -3   3   4       63.38       95.15     15.92 o 
  -2   3   4       27.11       34.49      2.59 o 
  -1   3   4     1573.20     1602.69     29.42 o 
   0   3   4     1291.83     1271.58     20.19 o 
   1   3   4     5619.33     5945.74     91.23 o 
   2   3   4     6348.36     6537.17    121.26 o 
   3   3   4     1257.47     1377.35     21.87 o 
   4   3   4     1735.41     1938.04     30.45 o 
   5   3   4       52.75       58.46      4.32 o 
   6   3   4     3142.20     3131.60     56.86 o 
   7   3   4      113.00      136.67      6.06 o 
   8   3   4     5727.19     5520.85     99.85 o 
   9   3   4     1668.54     1650.87     26.75 o 
  10   3   4     1216.42     1173.55     19.69 o 
  11   3   4      524.06      524.01     10.42 o 
  12   3   4      327.64      330.46      9.04 o 
  13   3   4      295.33      322.81      9.56 o 
  14   3   4       15.45       19.56      6.42 o 
  15   3   4        5.59        6.47      7.10 o 
 -16   4   4       49.17       53.84      7.37 o 
 -15   4   4        3.71        6.38      6.62 o 
 -14   4   4       76.25       74.49      7.10 o 
 -13   4   4      165.55      149.74      8.54 o 
 -12   4   4      300.68      283.16     10.45 o 
 -11   4   4      139.44      129.44      7.58 o 
 -10   4   4        7.55        2.99      4.21 o 
  -9   4   4     1139.30     1137.04     21.61 o 
  -8   4   4      364.16      361.67      8.26 o 
  -7   4   4        3.47        5.83      3.60 o 
  -6   4   4      265.60      263.92      6.43 o 
  -5   4   4       15.96       20.51      2.27 o 
  -4   4   4     1910.55     2265.94     40.65 o 
  -3   4   4    14180.95    13239.22    291.12 o 
  -2   4   4     2345.76     2505.20     66.70 o 
  -1   4   4      807.96      766.23     14.64 o 
   0   4   4      626.58      730.34     13.71 o 
   1   4   4      520.99      589.60      8.79 o 
   2   4   4      122.58      111.43      4.07 o 
   3   4   4       28.06       54.26      2.39 o 
   4   4   4     1619.59     1799.37     33.15 o 
   5   4   4     5985.48     5933.16    106.98 o 
   6   4   4      345.18      369.02      8.56 o 
   7   4   4     2249.17     2202.77     40.67 o 
   8   4   4      164.63      145.77      8.79 o 
   9   4   4        5.77       10.61      4.96 o 
  10   4   4      231.24      229.84      9.43 o 
  11   4   4      849.45      834.77     15.05 o 
  12   4   4       37.29       46.62      4.44 o 
  13   4   4      865.32      833.46     17.86 o 
  14   4   4      256.56      255.40      9.18 o 
 -15   5   4      115.33      103.50      8.54 o 
 -14   5   4      688.84      698.15     25.60 o 
 -13   5   4      168.67      152.50      8.80 o 
 -12   5   4       76.70       98.53     17.52 o 
 -11   5   4       58.05       51.63      8.42 o 
 -10   5   4      425.99      405.33     13.81 o 
  -9   5   4       17.37       23.60      4.76 o 
  -8   5   4     1564.11     1449.90     33.78 o 
  -7   5   4       43.21       49.65      3.86 o 
  -6   5   4      998.71      962.99     18.36 o 
  -5   5   4        7.72        9.31      2.67 o 
  -4   5   4      480.82      490.43     11.11 o 
  -3   5   4      541.94      512.20     10.34 o 
  -2   5   4       73.57       58.01      3.81 o 
  -1   5   4      506.64      522.86     15.83 o 
   0   5   4     3050.44     3038.87     47.54 o 
   1   5   4        5.85        4.44      2.26 o 
   2   5   4     3342.23     3181.24     44.00 o 
   3   5   4       91.83       59.61      3.11 o 
   4   5   4     1419.95     1500.37     28.11 o 
   5   5   4      888.79      870.78     18.18 o 
   6   5   4      277.29      273.40      7.51 o 
   7   5   4      665.58      669.56     13.99 o 
   8   5   4     1742.93     1747.83     28.44 o 
   9   5   4      480.27      479.70      9.67 o 
  10   5   4      448.98      453.71      9.59 o 
  11   5   4      640.79      650.72     12.60 o 
  12   5   4      581.86      572.14     13.44 o 
  13   5   4       41.54       50.84      5.81 o 
  14   5   4       48.77       52.74      7.76 o 
 -14   6   4        0.64       -1.01      7.62 o 
 -13   6   4     1415.67     1452.15     35.47 o 
 -12   6   4       71.46       82.24      7.37 o 
 -11   6   4      697.77      711.01     19.25 o 
 -10   6   4      587.11      574.51     16.18 o 
  -9   6   4      877.74      882.17     22.12 o 
  -8   6   4       59.58       62.65      5.46 o 
  -7   6   4      410.78      420.48     12.80 o 
  -6   6   4      220.50      263.54     15.50 o 
  -5   6   4     3768.66     3637.47     65.28 o 
  -4   6   4       17.19       12.80      3.06 o 
  -3   6   4     2110.34     2047.30     37.17 o 
  -2   6   4     1192.37     1202.43     32.34 o 
  -1   6   4     2557.17     2590.73     78.83 o 
   0   6   4     1898.09     1885.37     42.59 o 
   1   6   4      373.08      386.28      8.81 o 
   2   6   4       62.47       59.58      3.50 o 
   3   6   4      674.80      660.10     13.48 o 
   4   6   4      321.96      311.41      8.03 o 
   5   6   4     1572.32     1530.65     28.89 o 
   6   6   4      180.68      162.30      6.35 o 
   7   6   4     1995.86     1980.04     31.98 o 
   8   6   4        6.05       11.16      6.28 o 
   9   6   4      791.28      838.35     17.48 o 
  10   6   4      662.31      648.10     18.90 o 
  11   6   4      497.59      456.01     11.88 o 
  12   6   4        0.15       -2.57      5.57 o 
  13   6   4       14.71       21.64      5.91 o 
 -13   7   4       46.71       33.49      8.08 o 
 -12   7   4      166.47      197.03     10.71 o 
 -11   7   4        3.85        0.00      6.19 o 
 -10   7   4      909.17      906.33     37.39 o 
  -9   7   4      136.91      118.54      7.37 o 
  -8   7   4      684.28      706.39     18.56 o 
  -7   7   4      325.22      320.60     14.15 o 
  -6   7   4     1553.81     1583.66     36.90 o 
  -5   7   4     1101.88     1064.72     25.71 o 
  -4   7   4     1246.66     1213.21     23.04 o 
  -3   7   4      115.82      116.12      5.37 o 
  -2   7   4      364.66      407.23     16.51 o 
  -1   7   4       22.41       27.95      3.85 o 
   0   7   4     1273.49     1232.48     20.26 o 
   1   7   4       68.95       78.06      4.14 o 
   2   7   4     4562.69     4378.24     77.56 o 
   3   7   4      175.85      155.13      7.37 o 
   4   7   4     2007.05     1988.17     61.98 o 
   5   7   4      193.63      190.75      8.58 o 
   6   7   4      369.23      409.24     12.39 o 
   7   7   4       16.94       11.45      4.14 o 
   8   7   4      129.55      114.74      6.24 o 
   9   7   4       21.27       15.46      5.18 o 
  10   7   4      108.69      123.37      6.69 o 
  11   7   4        3.20       11.89     10.06 o 
 -11   8   4     1032.97     1017.33     36.38 o 
 -10   8   4       74.18       78.26      7.85 o 
  -9   8   4      311.26      331.00     13.47 o 
  -8   8   4       19.69       37.79      6.42 o 
  -7   8   4       25.89       18.40      6.14 o 
  -6   8   4       18.87       23.10      5.94 o 
  -5   8   4     1303.91     1171.80     28.32 o 
  -4   8   4      105.56      124.36     13.14 o 
  -3   8   4     1552.37     1587.26     36.90 o 
  -2   8   4      806.83      809.94     18.71 o 
  -1   8   4     1096.63     1112.27     26.91 o 
   0   8   4      489.12      505.97     20.21 o 
   1   8   4      241.59      281.62     14.82 o 
   2   8   4        0.82        1.90      5.18 o 
   3   8   4        1.58        7.07      5.24 o 
   4   8   4      685.92      674.92     17.61 o 
   5   8   4      530.59      502.50     14.52 o 
   6   8   4       22.50       28.39     10.44 o 
   7   8   4      236.56      226.25      9.76 o 
   8   8   4      104.48      104.22      7.62 o 
   9   8   4      596.99      606.72     17.38 o 
  -9   9   4        1.18        6.40      7.62 o 
  -8   9   4      466.37      417.42     14.27 o 
  -7   9   4      105.23      107.90      7.85 o 
  -6   9   4      489.27      525.69     15.70 o 
  -5   9   4        3.80        0.27      5.94 o 
  -4   9   4      782.50      772.25     20.24 o 
  -2   9   4      336.24      362.46     18.19 o 
  -1   9   4       38.82       37.05     10.11 o 
   0   9   4      260.88      234.46     15.50 o 
   1   9   4      297.02      320.38     12.80 o 
   2   9   4      312.96      311.48     11.66 o 
   3   9   4       99.03      113.08      7.62 o 
   4   9   4     1278.19     1341.03     39.41 o 
   5   9   4      612.02      602.04     17.15 o 
   6   9   4        8.66       12.46      6.67 o 
   7   9   4      274.27      277.18     11.66 o 
  -3  10   4      193.86      202.12     16.84 o 
  -2  10   4       74.91       80.85     12.13 o 
  -1  10   4      246.55      208.86     16.17 o 
   0  10   4       25.63       45.14     10.78 o 
   1  10   4       29.52       38.40     10.78 o 
   2  10   4      178.86      183.74     10.17 o 
   3  10   4        9.17        2.72      6.90 o 
 -17   0   5      383.47      363.14     18.86 o 
 -15   0   5      270.86      254.67     14.82 o 
 -13   0   5      609.76      586.06     15.70 o 
 -11   0   5      391.24      457.15     17.85 o 
  -9   0   5     1173.25     1086.14     31.67 o 
  -7   0   5     1702.41     1981.33     44.53 o 
  -5   0   5    15106.16    15839.34    347.10 o 
  -3   0   5     7209.10     7449.47    195.72 o 
  -1   0   5     7034.99     7559.05    161.23 o 
   1   0   5     8921.42     9059.81    160.24 o 
   3   0   5      272.95      357.23     25.26 o 
   5   0   5     8024.11     8011.28    253.99 o 
   7   0   5     3482.72     3493.95    112.51 o 
   9   0   5     3122.47     3194.81    103.08 o 
  11   0   5      105.56       86.91      8.76 o 
  13   0   5     2162.78     1965.26     66.03 o 
  15   0   5     1232.12     1231.57     43.79 o 
 -17   1   5      378.34      411.65     21.56 o 
 -16   1   5      100.00      108.47     12.13 o 
 -15   1   5        2.25       11.45      8.76 o 
 -14   1   5      152.75      140.92      6.35 o 
 -13   1   5     3283.24     3211.78     59.23 o 
 -12   1   5      989.33      946.51     18.79 o 
 -11   1   5       25.14       27.53      3.03 o 
 -10   1   5       80.43       87.35      3.99 o 
  -9   1   5      480.86      572.53     10.19 o 
  -8   1   5     3427.98     3689.34     57.91 o 
  -7   1   5      672.85      921.70     15.07 o 
  -6   1   5    10905.54    11469.55    177.94 o 
  -5   1   5     3642.16     3790.63     89.95 o 
  -4   1   5     3966.47     4072.39     84.70 o 
  -3   1   5      348.59      305.47      5.55 o 
  -2   1   5      226.38      259.43      3.96 o 
  -1   1   5       65.57       68.91      1.91 o 
   0   1   5     3009.65     2957.36     45.35 o 
   1   1   5      863.38      964.39     13.73 o 
   2   1   5     5060.80     5156.70     79.68 o 
   3   1   5     2965.57     3277.77     50.99 o 
   4   1   5      283.13      231.95      5.70 o 
   5   1   5     1197.02     1296.43     28.78 o 
   6   1   5       10.87       16.32      4.32 o 
   7   1   5      703.26      726.97     18.10 o 
   8   1   5      856.21      893.71     21.91 o 
   9   1   5        5.87        3.73      5.39 o 
  10   1   5     1292.83     1257.34     24.34 o 
  11   1   5        9.73        5.64      4.72 o 
  12   1   5     3225.32     3070.58     70.98 o 
  13   1   5      107.24      108.35      6.90 o 
  14   1   5      414.95      438.42     14.29 o 
  15   1   5       24.63       14.51      9.77 o 
 -17   2   5      667.17      631.96     26.28 o 
 -16   2   5      253.72      247.93     15.50 o 
 -15   2   5        8.44        0.89      5.94 o 
 -14   2   5       11.98       18.87      6.74 o 
 -13   2   5       99.88       85.45      6.14 o 
 -12   2   5      818.51      873.67     28.63 o 
 -11   2   5     2885.05     2872.78    105.44 o 
 -10   2   5     4808.92     4773.85     74.83 o 
  -9   2   5     1437.62     1424.59     23.14 o 
  -8   2   5     3131.09     3064.39     48.23 o 
  -7   2   5       27.32       25.46      1.98 o 
  -6   2   5      125.42       94.48      3.08 o 
  -5   2   5      892.76      914.35     14.89 o 
  -4   2   5       78.02       71.74      2.05 o 
  -3   2   5     3602.49     3621.07     69.98 o 
  -2   2   5     2816.26     2636.17     55.27 o 
  -1   2   5     1261.42     1224.03     27.77 o 
   0   2   5      491.93      426.74      6.44 o 
   1   2   5     1356.36     1342.33     18.78 o 
   2   2   5     2444.94     2512.29     39.20 o 
   3   2   5      267.29      311.90      5.71 o 
   4   2   5       80.03      102.34      3.15 o 
   5   2   5     5196.28     5479.73     98.68 o 
   6   2   5      435.11      542.99     11.15 o 
   7   2   5     2428.07     2353.06     43.25 o 
   8   2   5      132.94      122.77      5.57 o 
   9   2   5     1794.42     1698.56     32.13 o 
  10   2   5        3.91       29.09     12.73 o 
  11   2   5      245.96      215.24      7.03 o 
  12   2   5      858.47      832.89     21.67 o 
  13   2   5        7.41       15.16      6.19 o 
  14   2   5        3.90        4.87      6.42 o 
  15   2   5      385.91      375.81     13.79 o 
 -17   3   5      152.44      161.69     14.15 o 
 -16   3   5      131.47      166.17      9.76 o 
 -15   3   5     2006.54     2012.74     47.13 o 
 -14   3   5     1344.27     1327.83     32.13 o 
 -13   3   5     2028.97     1998.45     46.18 o 
 -12   3   5      409.54      452.88     13.31 o 
 -11   3   5      354.69      344.16     10.93 o 
 -10   3   5        8.92       14.08      4.51 o 
  -9   3   5      262.24      254.23      6.71 o 
  -8   3   5     1672.75     1621.15     25.66 o 
  -7   3   5     5128.86     5013.68     77.25 o 
  -6   3   5     5984.61     5965.53     91.47 o 
  -5   3   5     4615.04     4290.43     65.89 o 
  -4   3   5     2888.16     2977.76     45.94 o 
  -3   3   5     5085.59     5060.77    102.01 o 
  -2   3   5       19.92       27.69      2.86 o 
  -1   3   5      971.01     1169.67     18.68 o 
   0   3   5     1871.87     1957.00     31.01 o 
   1   3   5     1117.74     1041.22     14.81 o 
   2   3   5     5111.38     5249.94    120.39 o 
   3   3   5     4423.08     4276.79     66.46 o 
   4   3   5      741.22      673.50     11.34 o 
   5   3   5     5569.94     5497.56     99.07 o 
   6   3   5     1593.00     1469.03     27.60 o 
   7   3   5     1212.77     1171.15     22.42 o 
   8   3   5      508.44      500.25     11.15 o 
   9   3   5      173.01      196.01      8.25 o 
  10   3   5       17.29       16.35      3.61 o 
  11   3   5      383.45      370.36      9.71 o 
  12   3   5      414.13      425.14     10.73 o 
  13   3   5       72.85       76.62      7.10 o 
  14   3   5      197.28      202.32     10.71 o 
  15   3   5        1.50       -1.15      7.37 o 
 -16   4   5      554.07      582.22     17.34 o 
 -15   4   5       32.30       40.33      9.10 o 
 -14   4   5        7.30       19.34      6.42 o 
 -13   4   5      601.20      586.99     16.65 o 
 -12   4   5     1050.64     1076.02     26.41 o 
 -11   4   5      488.30      500.15     14.27 o 
 -10   4   5     5756.00     5737.37    127.36 o 
  -9   4   5     3537.04     3508.77     78.57 o 
  -8   4   5     2295.37     2368.96     53.55 o 
  -7   4   5      671.23      714.43     14.24 o 
  -6   4   5      238.89      233.82      5.85 o 
  -5   4   5        3.28        2.11      2.56 o 
  -4   4   5      847.75      822.43     23.92 o 
  -3   4   5       14.00       13.25      2.03 o 
  -2   4   5     6437.35     5861.84    173.48 o 
  -1   4   5     1377.55     1488.00     23.56 o 
   0   4   5     3667.74     3491.58     79.55 o 
   1   4   5     1552.72     1446.49     20.41 o 
   2   4   5       81.56      147.45      4.38 o 
   3   4   5      623.37      623.15     10.59 o 
   4   4   5      341.78      395.08      9.43 o 
   5   4   5        6.76       13.00      2.97 o 
   6   4   5       18.39       20.07      3.11 o 
   7   4   5      816.45      867.35     17.35 o 
   8   4   5      796.42      790.31     16.19 o 
   9   4   5       22.43       37.70      4.40 o 
  10   4   5      169.76      147.43      5.71 o 
  11   4   5      481.69      479.89      9.92 o 
  12   4   5      218.83      230.90      7.26 o 
  13   4   5       10.55       13.99      5.28 o 
  14   4   5        5.43        6.53      5.45 o 
 -15   5   5      508.69      480.26     15.91 o 
 -14   5   5      866.52      930.33     24.50 o 
 -13   5   5     1147.67     1166.67     42.78 o 
 -12   5   5      357.49      362.05     12.36 o 
 -11   5   5       86.66      113.81      6.90 o 
 -10   5   5      211.82      236.62     15.50 o 
  -9   5   5       36.38       35.82      5.24 o 
  -8   5   5      812.22      791.63     19.99 o 
  -7   5   5     2562.26     2471.26     55.94 o 
  -6   5   5     1052.89     1122.87     26.67 o 
  -5   5   5     3598.90     3460.74     61.90 o 
  -4   5   5     2422.65     2456.44     44.40 o 
  -3   5   5     1703.86     1745.45     40.85 o 
  -2   5   5       26.87       31.22      3.55 o 
  -1   5   5       46.54       47.16      4.61 o 
   0   5   5       55.22       75.81      8.50 o 
   1   5   5      901.71      866.15     12.76 o 
   2   5   5      293.11      326.72      6.56 o 
   3   5   5     1645.05     1566.99     29.28 o 
   4   5   5     1827.25     1920.49     35.63 o 
   5   5   5     1209.62     1202.43     29.26 o 
   6   5   5     1314.44     1254.90     26.78 o 
   7   5   5      322.95      345.51      9.07 o 
   8   5   5     1316.02     1294.48     25.00 o 
   9   5   5     1733.79     1603.64     26.51 o 
  10   5   5      852.79      864.93     15.64 o 
  11   5   5      181.25      179.56      6.64 o 
  12   5   5       28.22       20.81      4.70 o 
  13   5   5      224.38      230.52      9.27 o 
 -14   6   5       87.09      114.88      8.54 o 
 -13   6   5      149.11      159.64      9.01 o 
 -12   6   5      360.58      358.47     12.84 o 
 -11   6   5      518.69      523.41     21.90 o 
 -10   6   5      768.56      745.64     19.73 o 
  -9   6   5      107.46      114.40      6.90 o 
  -8   6   5      715.49      729.72     19.04 o 
  -7   6   5        3.80        4.38      4.76 o 
  -6   6   5      385.40      408.63     12.14 o 
  -5   6   5     2197.88     2040.91     46.66 o 
  -4   6   5     5760.44     5455.78    121.27 o 
  -3   6   5        0.21       -1.08      2.77 o 
  -2   6   5     1853.93     1791.61     40.94 o 
  -1   6   5      151.29      162.00      5.54 o 
   0   6   5     1047.82     1109.02     18.09 o 
   1   6   5      983.59      971.47     18.64 o 
   2   6   5      133.01      124.74      5.35 o 
   3   6   5      549.76      540.76     14.29 o 
   4   6   5      134.65      122.11      5.42 o 
   5   6   5      494.18      489.18     10.88 o 
   6   6   5      520.16      510.59     11.66 o 
   7   6   5        1.18       -1.35      3.89 o 
   8   6   5      201.98      205.84      6.72 o 
   9   6   5      157.30      170.83      6.81 o 
  10   6   5     1527.28     1575.12     33.02 o 
  11   6   5       29.16       18.57      5.81 o 
  12   6   5       81.71       72.64      6.47 o 
 -13   7   5        8.41       12.58      7.37 o 
 -12   7   5      141.96      156.36      9.28 o 
 -11   7   5      136.72      162.65      9.28 o 
 -10   7   5       72.24       73.23      7.15 o 
  -9   7   5      150.54      104.22     10.78 o 
  -8   7   5        0.08        0.84      5.66 o 
  -7   7   5      401.99      348.99     11.61 o 
  -6   7   5      550.66      507.25     14.27 o 
  -5   7   5      453.32      451.17     18.53 o 
  -4   7   5      154.37      169.15      7.85 o 
  -3   7   5      146.41      185.75     10.44 o 
  -2   7   5        0.71        6.06      6.40 o 
  -1   7   5     1380.26     1300.60     24.76 o 
   0   7   5      110.77      106.15      5.15 o 
   1   7   5       57.83       47.54      3.75 o 
   2   7   5      184.74      194.94      8.33 o 
   3   7   5      132.61      127.93      6.90 o 
   4   7   5       17.27       19.20      4.76 o 
   5   7   5        8.32       10.21      4.69 o 
   6   7   5      369.51      357.26     11.91 o 
   7   7   5      165.06      148.39      8.06 o 
   8   7   5      446.03      434.55     13.34 o 
   9   7   5      385.04      358.97     12.62 o 
  10   7   5      202.17      212.22     11.28 o 
  11   7   5     1743.69     1713.89     33.29 o 
 -11   8   5      143.54      145.52      9.28 o 
 -10   8   5      240.77      229.98     14.82 o 
  -9   8   5      352.64      366.54     13.31 o 
  -8   8   5       41.42       55.86      6.90 o 
  -7   8   5        5.75        9.07      6.14 o 
  -6   8   5      244.77      206.68     11.45 o 
  -5   8   5        2.20       -0.50      5.46 o 
  -4   8   5      713.47      646.21     17.34 o 
  -3   8   5      294.76      312.52     13.47 o 
  -2   8   5      438.46      421.83     44.47 o 
  -1   8   5       82.30       78.88      6.19 o 
   0   8   5      373.83      393.32      9.59 o 
   1   8   5       40.35       41.02      4.64 o 
   2   8   5       49.20       50.53      8.76 o 
   3   8   5       27.31       16.84      7.41 o 
   4   8   5      329.41      300.18     10.96 o 
   5   8   5       47.49       56.44      6.67 o 
   6   8   5     1085.46     1024.12     25.25 o 
   7   8   5       57.48       49.95     12.46 o 
   8   8   5      219.79      224.94     17.52 o 
   9   8   5        1.19       -5.73      6.67 o 
  -8   9   5       13.16       24.95      8.42 o 
  -7   9   5       71.09       59.33      7.58 o 
  -6   9   5      793.48      803.18     21.67 o 
  -5   9   5      135.96      157.84     10.78 o 
  -4   9   5      147.03      166.03      8.80 o 
  -3   9   5      264.78      248.93     10.71 o 
  -2   9   5       25.21       14.82      8.08 o 
  -1   9   5       22.88       31.67      9.43 o 
   0   9   5       56.86       54.66      6.90 o 
   1   9   5      678.49      676.27     18.86 o 
   2   9   5      623.46      637.46     40.42 o 
   3   9   5        5.77        3.03      6.19 o 
   4   9   5      445.56      469.36     14.77 o 
   5   9   5       17.08       23.92      6.67 o 
   6   9   5        5.88        2.36      6.67 o 
  -3  10   5      294.32      321.37     18.86 o 
  -2  10   5      102.89      118.58     12.80 o 
  -1  10   5      493.48      544.37     24.25 o 
   0  10   5       54.41       33.01     10.78 o 
   1  10   5      104.76      126.66     12.80 o 
 -16   0   6     2577.25     2387.69     78.83 o 
 -14   0   6     1115.91     1046.30     37.05 o 
 -12   0   6      399.34      471.97     13.34 o 
 -10   0   6     6790.94     6639.34    146.65 o 
  -8   0   6     3729.00     3317.57     74.78 o 
  -6   0   6     5481.67     5714.19    126.18 o 
  -4   0   6     3890.17     3974.31     87.85 o 
  -2   0   6     1157.09     1324.19     25.81 o 
   0   0   6    16703.61    15946.93    455.95 o 
   2   0   6    23625.20    22803.83    401.83 o 
   4   0   6     6612.96     6493.38    206.16 o 
   6   0   6      879.21     1001.16     33.69 o 
   8   0   6      877.15      916.94     32.34 o 
  10   0   6      413.57      491.82     20.21 o 
  12   0   6      570.01      547.07     22.23 o 
  14   0   6        1.36        3.37      9.43 o 
 -17   1   6      136.61      152.94     12.80 o 
 -16   1   6       39.56       51.20      9.43 o 
 -15   1   6     3439.33     3566.71    115.88 o 
 -14   1   6       98.46      115.26      6.90 o 
 -13   1   6     2469.23     2487.70     46.40 o 
 -12   1   6       77.06       92.27      3.93 o 
 -11   1   6     3633.54     3721.34     58.67 o 
 -10   1   6        1.27        6.18      2.60 o 
  -9   1   6     1905.48     2103.13     33.51 o 
  -8   1   6     1293.32     1459.63     23.57 o 
  -7   1   6      204.75      196.24      4.62 o 
  -6   1   6       11.43       24.94      1.92 o 
  -5   1   6     9227.21     9337.25    144.78 o 
  -4   1   6      496.92      587.39     16.34 o 
  -3   1   6     7233.29     7015.78    125.19 o 
  -2   1   6      103.13      135.36      5.36 o 
  -1   1   6     3494.67     3341.99     46.24 o 
   0   1   6      121.98      145.86      2.65 o 
   1   1   6      574.52      701.02     10.23 o 
   2   1   6      469.78      550.67     13.03 o 
   3   1   6     1139.07     1027.45     16.65 o 
   4   1   6      147.62      158.65      6.28 o 
   5   1   6     2503.21     2507.19     45.86 o 
   6   1   6       76.43      100.14      4.64 o 
   7   1   6     2157.25     2118.89     49.07 o 
   8   1   6        1.14        5.23      4.03 o 
   9   1   6      341.56      361.72     11.43 o 
  10   1   6      240.14      231.46     11.12 o 
  11   1   6       19.66       19.01      5.46 o 
  12   1   6      453.31      444.25     13.82 o 
  13   1   6       15.15       11.20      6.42 o 
  14   1   6      167.63      160.34     11.12 o 
  15   1   6       33.65       35.11      8.10 o 
 -17   2   6       12.83       20.89     11.45 o 
 -16   2   6     1117.31     1123.78     41.10 o 
 -15   2   6        6.57       16.15      6.62 o 
 -14   2   6      149.32      150.04      8.54 o 
 -13   2   6        6.97       14.35      5.46 o 
 -12   2   6       50.62       55.63      5.72 o 
 -11   2   6      183.74      183.48      7.85 o 
 -10   2   6     2027.79     2065.68     38.09 o 
  -9   2   6       17.19       17.43      2.52 o 
  -8   2   6     3637.92     3681.77     57.74 o 
  -7   2   6       70.79       91.01      3.79 o 
  -6   2   6     1182.37     1187.07     25.38 o 
  -5   2   6      183.76      210.94      7.51 o 
  -4   2   6       62.60       73.19      5.35 o 
  -3   2   6       28.18       32.01      4.38 o 
  -2   2   6       47.99       48.66      1.73 o 
  -1   2   6     2014.93     1981.34     61.43 o 
   0   2   6     4138.54     3989.68     50.00 o 
   1   2   6       79.38      151.75      3.61 o 
   2   2   6    10515.09    10449.88    161.19 o 
   3   2   6       24.99       31.05      2.43 o 
   4   2   6     1125.74     1230.13     19.76 o 
   5   2   6      491.20      537.21     12.49 o 
   6   2   6     1032.79     1034.66     19.96 o 
   7   2   6     5219.71     5261.12     95.32 o 
   8   2   6      795.41      834.54     16.84 o 
   9   2   6     1224.14     1106.54     21.76 o 
  10   2   6     1577.08     1476.69     47.50 o 
  11   2   6        1.96       -1.86      4.25 o 
  12   2   6       92.07      109.88      7.15 o 
  13   2   6      111.94      116.13      7.85 o 
  14   2   6       42.67       31.53      7.37 o 
  15   2   6      116.15      103.75     12.13 o 
 -17   3   6      102.31      107.80     12.80 o 
 -16   3   6      694.01      746.92     21.16 o 
 -15   3   6       32.38       38.39      6.62 o 
 -14   3   6      509.56      490.29     14.75 o 
 -13   3   6     1610.57     1591.53     37.60 o 
 -12   3   6      548.87      525.18     22.23 o 
 -11   3   6      108.31      122.53      7.58 o 
 -10   3   6      166.36      185.43      8.06 o 
  -9   3   6        2.37        6.01      3.06 o 
  -8   3   6     1656.09     1654.88     30.58 o 
  -7   3   6     1681.25     1732.19     37.96 o 
  -6   3   6      282.15      264.26      8.85 o 
  -5   3   6     2138.74     2194.12     34.24 o 
  -4   3   6      653.97      671.38     11.17 o 
  -3   3   6     5600.75     5786.00     88.78 o 
  -2   3   6      248.55      295.93      8.33 o 
  -1   3   6      686.90      677.84     11.11 o 
   0   3   6      262.81      346.45      5.59 o 
   1   3   6       28.92       61.65      2.17 o 
   2   3   6      539.90      478.06     11.67 o 
   3   3   6      945.73      900.30     15.11 o 
   4   3   6     3853.75     3780.91     68.40 o 
   5   3   6     1890.85     1796.67     33.30 o 
   6   3   6      573.22      531.01     11.27 o 
   7   3   6       22.90       30.53      4.65 o 
   8   3   6      661.45      679.04     14.26 o 
   9   3   6      118.53      111.25      5.18 o 
  10   3   6     1222.59     1194.52     23.71 o 
  11   3   6      577.09      587.86     13.34 o 
  12   3   6      442.90      447.13     11.51 o 
  13   3   6      136.86      148.00      8.54 o 
  14   3   6      398.07      379.91     13.79 o 
 -16   4   6      144.31      178.32      9.97 o 
 -15   4   6      196.48      196.53     12.13 o 
 -14   4   6        0.20       16.34      6.42 o 
 -13   4   6        8.37       12.75      5.94 o 
 -12   4   6       40.82       51.51      6.19 o 
 -11   4   6      180.78      166.93      8.54 o 
 -10   4   6      989.53      974.88     33.01 o 
  -9   4   6       28.44       27.62      4.51 o 
  -8   4   6      294.70      278.08      7.47 o 
  -7   4   6      786.97      832.70     16.83 o 
  -6   4   6      475.46      486.83     10.49 o 
  -5   4   6      229.27      277.44      9.77 o 
  -4   4   6     1753.98     1883.76     34.05 o 
  -3   4   6      450.47      379.79      8.09 o 
  -2   4   6       42.72       30.66      3.33 o 
  -1   4   6     2212.06     2214.05     34.75 o 
   0   4   6       75.41       61.70      3.14 o 
   1   4   6     3041.76     2956.96     49.11 o 
   2   4   6     1103.19     1195.15     19.27 o 
   3   4   6      137.10      168.23      5.18 o 
   4   4   6     1036.38     1111.31     21.12 o 
   5   4   6      353.91      291.95      7.39 o 
   6   4   6      816.80      785.47     15.68 o 
   7   4   6      888.80      822.46     16.72 o 
   8   4   6     5526.10     5226.46     94.81 o 
   9   4   6     3780.49     3641.36     66.70 o 
  10   4   6      108.86       90.49      5.54 o 
  11   4   6       22.89       23.87      4.44 o 
  12   4   6       53.28       61.01      5.04 o 
  13   4   6      152.35      154.17      7.23 o 
 -15   5   6      120.79      144.55     11.45 o 
 -14   5   6      589.29      529.93     18.86 o 
 -13   5   6        1.23        1.01      5.72 o 
 -12   5   6      796.19      799.76     20.95 o 
 -11   5   6      593.54      524.45     15.22 o 
 -10   5   6      337.96      390.25     12.36 o 
  -9   5   6       59.78       59.27      5.66 o 
  -8   5   6       63.53       68.11      5.72 o 
  -7   5   6      928.41      890.15     21.90 o 
  -6   5   6      482.67      472.24     14.49 o 
  -5   5   6      390.76      378.46     11.19 o 
  -4   5   6      938.65      942.65     23.92 o 
  -3   5   6      685.52      727.95     29.64 o 
  -2   5   6      738.79      803.08     19.51 o 
  -1   5   6       23.51       30.24      3.23 o 
   0   5   6       57.19       76.55      3.19 o 
   1   5   6       94.26       98.57      3.86 o 
   2   5   6     1702.78     1586.43     37.05 o 
   3   5   6      330.12      322.99      7.78 o 
   4   5   6     1856.64     1749.12     32.52 o 
   5   5   6        6.20       13.68      3.62 o 
   6   5   6     1655.77     1715.58     33.73 o 
   7   5   6       35.08       46.46      4.01 o 
   8   5   6       41.52       61.84      5.03 o 
   9   5   6      255.15      245.81      8.15 o 
  10   5   6      135.04      127.10      5.51 o 
  11   5   6      242.68      251.79      7.55 o 
  12   5   6      448.94      444.93     15.07 o 
  13   5   6      410.93      434.02     10.49 o 
 -14   6   6      170.27      159.61      9.49 o 
 -13   6   6       22.90       25.72      7.37 o 
 -12   6   6       73.09       64.43      7.75 o 
 -11   6   6      770.25      722.10     19.51 o 
 -10   6   6      100.27      108.47     10.44 o 
  -9   6   6     1204.52     1291.12     31.18 o 
  -8   6   6       83.39      101.59      6.42 o 
  -7   6   6     1453.48     1428.57     47.83 o 
  -6   6   6     3471.77     3470.99     77.84 o 
  -5   6   6     1995.71     2212.52     50.47 o 
  -4   6   6      124.06      109.67      5.94 o 
  -3   6   6       45.25       36.18      4.51 o 
  -2   6   6      734.92      757.22     17.16 o 
  -1   6   6     3649.63     3548.78     63.74 o 
   0   6   6       37.29       43.75      3.19 o 
   1   6   6      695.66      685.54     13.85 o 
   2   6   6     2418.54     2506.74     56.16 o 
   3   6   6     2515.49     2530.40     56.64 o 
   4   6   6      477.87      474.98     13.34 o 
   5   6   6        5.45       14.72      4.51 o 
   6   6   6      626.99      621.17     13.47 o 
   7   6   6      107.15      102.21      5.31 o 
   8   6   6      120.78      142.60      6.47 o 
   9   6   6      202.78      208.39      8.13 o 
  10   6   6      311.53      316.93      8.41 o 
  11   6   6      215.63      238.58      9.04 o 
  12   6   6        1.65        3.99      5.96 o 
 -13   7   6      121.73      115.21     12.80 o 
 -12   7   6     1511.02     1602.49     38.81 o 
 -11   7   6      132.64      141.47     22.57 o 
 -10   7   6      364.87      358.11     12.84 o 
  -9   7   6      388.50      353.25     12.36 o 
  -8   7   6      130.39       82.47      6.90 o 
  -7   7   6       21.13       16.43      6.06 o 
  -6   7   6       20.58       31.62      8.76 o 
  -5   7   6       10.43       11.37      9.77 o 
  -4   7   6      459.84      434.11     12.84 o 
  -3   7   6        2.58        8.42      4.76 o 
  -2   7   6     1078.02     1094.17     22.72 o 
  -1   7   6      465.30      501.02     29.98 o 
   0   7   6      999.93     1052.41     20.34 o 
   1   7   6        9.96       12.22      3.75 o 
   2   7   6      644.28      590.18     15.72 o 
   3   7   6       31.35       35.82      4.76 o 
   4   7   6      904.59      847.11     21.20 o 
   5   7   6        3.10        0.91      5.46 o 
   6   7   6     1691.07     1645.80     38.33 o 
   7   7   6        0.06       -4.04      8.08 o 
   8   7   6       54.31       71.41      8.42 o 
   9   7   6        9.15        7.07      6.67 o 
  10   7   6        9.83       12.27      6.90 o 
 -11   8   6      395.05      421.06     15.22 o 
 -10   8   6        4.69        7.62      6.90 o 
  -9   8   6      918.23      935.76     24.28 o 
  -8   8   6      813.37      767.47     20.95 o 
  -7   8   6     3706.85     3468.71    278.59 o 
  -6   8   6       73.65       43.96      6.67 o 
  -5   8   6      161.14      227.16     10.23 o 
  -4   8   6      380.85      379.67     12.39 o 
  -3   8   6        1.67        3.74      5.18 o 
  -2   8   6       53.83       57.59      6.42 o 
  -1   8   6      774.67      726.19     15.28 o 
   0   8   6      367.35      377.78      9.56 o 
   1   8   6      632.05      655.95     15.46 o 
   2   8   6      126.02      135.67      8.06 o 
   3   8   6     1146.48     1182.39     39.75 o 
   4   8   6       94.13      111.16     10.78 o 
   5   8   6      369.22      387.39     18.19 o 
   6   8   6      116.57       99.40     10.11 o 
   7   8   6      156.52      176.77     10.00 o 
   8   8   6       36.36       40.04      7.15 o 
  -8   9   6       20.36       18.38      7.58 o 
  -7   9   6       15.71       28.02     13.47 o 
  -6   9   6      151.14      135.62      8.80 o 
  -5   9   6       48.63       49.27      7.15 o 
  -4   9   6      173.73      175.17     14.82 o 
  -3   9   6      188.24      216.15     10.45 o 
  -2   9   6      184.48      223.69     10.96 o 
  -1   9   6      164.77      161.69     12.80 o 
   0   9   6      731.67      733.01     27.62 o 
   1   9   6      206.42      205.49     14.82 o 
   2   9   6       44.07       30.32     10.11 o 
   3   9   6      162.54      180.80     10.23 o 
   4   9   6      171.54      147.95      8.58 o 
   5   9   6      496.35      532.81     16.20 o 
 -15   0   7      775.08      740.43     28.30 o 
 -13   0   7      365.13      377.81     11.91 o 
 -11   0   7        5.57       11.45      4.29 o 
  -9   0   7     1913.68     2057.97     46.43 o 
  -7   0   7     4741.40     5167.07    114.04 o 
  -5   0   7     2205.19     2309.86     51.67 o 
  -3   0   7      853.39      936.03     22.81 o 
  -1   0   7     6521.51     6275.64    143.11 o 
   1   0   7     6320.73     6160.55    109.21 o 
   3   0   7     1794.38     1634.71     29.80 o 
   5   0   7      208.43      216.27     10.78 o 
   7   0   7      693.99      688.55     25.60 o 
   9   0   7     2318.64     2371.52     78.15 o 
  11   0   7     2950.05     2755.54     90.28 o 
  13   0   7      702.56      691.24     27.62 o 
 -17   1   7       79.73      113.19     12.13 o 
 -16   1   7        1.06        6.06     10.11 o 
 -15   1   7       26.45       27.32      6.19 o 
 -14   1   7      249.78      268.50     10.48 o 
 -13   1   7      431.90      421.44     12.62 o 
 -12   1   7      333.69      349.85      7.75 o 
 -11   1   7     1072.01     1079.15     18.19 o 
 -10   1   7      994.33      990.65     16.75 o 
  -9   1   7     2560.23     2708.00     42.85 o 
  -8   1   7      976.87      997.79     16.59 o 
  -7   1   7      132.07      142.75      4.36 o 
  -6   1   7     2421.76     2632.21     49.69 o 
  -5   1   7      234.99      371.60      6.90 o 
  -4   1   7    11437.92    11537.96    178.96 o 
  -3   1   7      457.49      422.03      5.89 o 
  -2   1   7    10051.15     9766.37    134.21 o 
  -1   1   7       67.46      124.73      2.56 o 
   0   1   7     4610.51     4919.66    100.71 o 
   1   1   7     4057.42     4457.35     61.77 o 
   2   1   7     3068.11     3309.13     51.57 o 
   3   1   7        4.06        6.96      1.92 o 
   4   1   7     3053.59     3054.02     47.87 o 
   5   1   7      218.46      216.45      6.22 o 
   6   1   7     1841.89     1830.16     34.08 o 
   7   1   7      187.12      203.22      8.10 o 
   8   1   7      600.96      539.00     25.26 o 
   9   1   7      167.70      165.40      8.10 o 
  10   1   7       15.89       10.78      6.74 o 
  11   1   7        9.20       12.80      5.72 o 
  12   1   7      554.81      555.23     16.20 o 
  13   1   7      123.91      122.29      9.10 o 
  14   1   7     1851.23     1840.15     44.54 o 
 -17   2   7      400.75      429.84     21.56 o 
 -16   2   7      998.50     1022.72     26.41 o 
 -15   2   7      871.26      861.79     22.63 o 
 -14   2   7      890.61      917.99     23.33 o 
 -13   2   7      609.25      594.51     34.02 o 
 -12   2   7      869.86      903.40     22.38 o 
 -11   2   7      283.06      311.69      8.29 o 
 -10   2   7       89.42       76.20      4.14 o 
  -9   2   7     1046.16     1036.59     19.95 o 
  -8   2   7     3194.53     3297.58     59.74 o 
  -7   2   7     4188.35     4244.61     66.50 o 
  -6   2   7     4598.12     4587.90    150.53 o 
  -5   2   7      789.00      748.03     21.74 o 
  -4   2   7     1907.27     1900.70     30.22 o 
  -3   2   7      415.05      432.90      7.65 o 
  -2   2   7       13.22       32.61      2.65 o 
  -1   2   7     3113.38     3238.86     40.80 o 
   0   2   7     2039.10     2169.37     29.03 o 
   1   2   7     1519.09     1526.27     35.59 o 
   2   2   7     1103.66     1043.33     21.00 o 
   3   2   7     3841.01     4006.01     95.40 o 
   4   2   7      242.52      234.39      8.56 o 
   5   2   7      638.95      658.29     13.48 o 
   6   2   7     2205.77     2189.85     40.41 o 
   7   2   7     1203.39     1162.66     22.54 o 
   8   2   7        4.30        4.61      3.57 o 
   9   2   7      844.47      843.34     26.61 o 
  10   2   7       64.30       83.42      6.74 o 
  11   2   7     1086.62     1054.94     26.68 o 
  12   2   7       14.24       12.83      6.42 o 
  13   2   7      281.78      314.30     12.46 o 
  14   2   7        1.21        4.44      6.90 o 
 -16   3   7      211.07      203.17     11.31 o 
 -15   3   7      308.91      318.88     16.84 o 
 -14   3   7      120.63      133.08      7.85 o 
 -13   3   7     1825.54     1794.93     41.89 o 
 -12   3   7      714.76      718.86     26.61 o 
 -11   3   7     2366.02     2399.81     54.76 o 
 -10   3   7     5473.41     5322.26    118.33 o 
  -9   3   7     6503.45     6636.68    119.22 o 
  -8   3   7      268.97      246.45      6.98 o 
  -7   3   7     2102.06     2126.96     39.01 o 
  -6   3   7      149.24      160.88      5.42 o 
  -5   3   7      240.78      303.75      7.25 o 
  -4   3   7     3740.01     3737.80     67.39 o 
  -3   3   7     5400.51     5200.84     92.77 o 
  -2   3   7     2676.05     2739.74     42.43 o 
  -1   3   7     3185.10     3291.01     41.67 o 
   0   3   7      301.88      325.25      5.48 o 
   1   3   7      409.86      371.28      6.89 o 
   2   3   7        0.29        7.91      2.09 o 
   3   3   7      672.90      734.03     12.28 o 
   4   3   7      666.41      706.41     14.12 o 
   5   3   7       38.22       39.31      3.23 o 
   6   3   7      389.84      413.71      9.72 o 
   7   3   7     1539.97     1539.50     29.16 o 
   8   3   7       22.48       38.83      4.28 o 
   9   3   7      733.15      734.27     15.68 o 
  10   3   7      608.19      605.45     13.60 o 
  11   3   7      100.89      118.12     12.18 o 
  12   3   7        1.43       -5.47      4.85 o 
  13   3   7        7.21        7.07      7.15 o 
  14   3   7      309.64      309.53     12.84 o 
 -16   4   7      538.55      522.06     16.91 o 
 -15   4   7      216.59      209.59     11.40 o 
 -14   4   7     2182.24     2249.64     52.12 o 
 -13   4   7      118.03      122.14      7.58 o 
 -12   4   7      759.84      804.04     20.95 o 
 -11   4   7       16.41       33.15     10.11 o 
 -10   4   7      253.25      263.71     13.14 o 
  -9   4   7      259.30      250.21      9.05 o 
  -8   4   7     3952.94     3902.47     70.75 o 
  -7   4   7     2335.18     2308.90     73.85 o 
  -6   4   7     5175.79     5281.62     94.99 o 
  -5   4   7      184.67      177.38      5.81 o 
  -4   4   7     2371.38     2454.65     64.00 o 
  -3   4   7      306.93      317.49      9.28 o 
  -2   4   7       10.84       19.22      4.20 o 
  -1   4   7     1183.88     1297.47     26.17 o 
   0   4   7     1624.45     1639.79     23.12 o 
   1   4   7      493.41      501.85      7.94 o 
   2   4   7     3345.40     3453.37     54.01 o 
   3   4   7     1044.02     1107.46     21.25 o 
   4   4   7      129.59      134.02      5.55 o 
   5   4   7     1133.33     1209.24     23.32 o 
   6   4   7      146.65      149.76      5.70 o 
   7   4   7      824.53      770.77     15.94 o 
   8   4   7       93.27      117.69      5.67 o 
   9   4   7      485.44      473.29     11.54 o 
  10   4   7        9.64       11.23      5.06 o 
  11   4   7       13.14       25.45      4.27 o 
  12   4   7      246.12      241.36      7.86 o 
  13   4   7       22.22       18.80      5.93 o 
 -15   5   7       49.32       54.48      7.85 o 
 -14   5   7      746.79      733.60     21.22 o 
 -13   5   7      370.96      335.44     12.36 o 
 -12   5   7     1340.87     1222.72     36.72 o 
 -11   5   7     2145.48     2002.17     46.66 o 
 -10   5   7      784.29      838.75     21.42 o 
  -9   5   7      300.21      371.98     11.43 o 
  -8   5   7     1274.39     1155.84     43.12 o 
  -7   5   7      421.19      424.44     24.59 o 
  -6   5   7      247.54      251.06      9.28 o 
  -5   5   7      681.05      671.32     17.13 o 
  -4   5   7      194.88      163.52     17.85 o 
  -3   5   7     4282.45     4154.49    116.22 o 
  -2   5   7       19.00       15.93      3.36 o 
  -1   5   7     2019.23     2040.16     54.81 o 
   0   5   7      359.13      375.15      7.31 o 
   1   5   7      398.45      446.53      8.32 o 
   2   5   7      286.28      328.44     10.00 o 
   3   5   7        4.48        7.73      3.36 o 
   4   5   7      303.32      315.41     10.19 o 
   5   5   7      882.80      854.47     16.98 o 
   6   5   7      248.80      252.13     14.41 o 
   7   5   7      820.60      835.99     19.24 o 
   8   5   7      103.20      113.95      6.17 o 
   9   5   7      466.92      493.42     12.18 o 
  10   5   7        0.87       -2.38      4.20 o 
  11   5   7      144.99      133.00      5.86 o 
  12   5   7      572.93      545.29     11.83 o 
 -14   6   7      171.91      155.51      9.49 o 
 -13   6   7       28.55       27.04      7.37 o 
 -12   6   7      283.20      314.51     13.81 o 
 -11   6   7       99.46      106.55      7.85 o 
 -10   6   7      120.71      104.74      7.37 o 
  -9   6   7      164.48      179.58      9.28 o 
  -8   6   7     1359.61     1256.95     36.72 o 
  -7   6   7       15.46       14.59     10.11 o 
  -6   6   7     1206.33     1234.96     29.53 o 
  -5   6   7       76.59       70.65      5.46 o 
  -4   6   7     1675.70     1727.55     39.98 o 
  -3   6   7      130.66      130.18     11.45 o 
  -2   6   7      474.53      420.29     15.11 o 
  -1   6   7      732.71      780.50     12.15 o 
   0   6   7     1937.33     1873.70     34.32 o 
   1   6   7      203.41      182.75      6.20 o 
   2   6   7      710.39      731.28     18.34 o 
   3   6   7      303.64      302.35     10.23 o 
   4   6   7        8.95       14.98      4.99 o 
   5   6   7      288.55      283.18     10.44 o 
   6   6   7      119.79       93.17      6.42 o 
   7   6   7      175.34      172.22      8.54 o 
   8   6   7       34.78       41.45      4.92 o 
   9   6   7       96.77      103.28      6.47 o 
  10   6   7      250.98      266.97     11.77 o 
  11   6   7       20.71       18.35      5.08 o 
 -12   7   7       39.65       37.36      7.58 o 
 -11   7   7       18.26       15.19      7.28 o 
 -10   7   7       14.48       28.52      6.90 o 
  -9   7   7       11.78       13.47      9.10 o 
  -8   7   7       26.26       27.94      6.19 o 
  -7   7   7      294.13      267.15     10.71 o 
  -6   7   7      258.10      256.57     10.23 o 
  -5   7   7     3001.61     2627.47    143.17 o 
  -4   7   7      105.36      122.16      7.37 o 
  -3   7   7      180.74      176.29      6.84 o 
  -2   7   7      348.84      327.88      8.68 o 
  -1   7   7     2050.38     2165.63     39.63 o 
   0   7   7      293.68      324.22      8.66 o 
   1   7   7     1288.92     1227.96     23.57 o 
   2   7   7       92.99       99.40      6.42 o 
   3   7   7      460.07      423.88     13.47 o 
   4   7   7      984.94      950.39     23.58 o 
   5   7   7      677.68      631.66     17.15 o 
   6   7   7      526.80      526.21     15.24 o 
   7   7   7      524.17      534.14     15.48 o 
   8   7   7       23.00       16.38      6.14 o 
   9   7   7      106.92      104.64      8.10 o 
 -10   8   7       86.67       56.98     11.45 o 
  -9   8   7        4.58       10.29      6.90 o 
  -8   8   7        8.82       11.45      7.15 o 
  -7   8   7     1032.51     1047.43     38.74 o 
  -6   8   7      611.80      593.89     17.52 o 
  -5   8   7       82.29      106.25      7.37 o 
  -4   8   7       11.53        2.58      5.46 o 
  -3   8   7        3.98        0.57      5.94 o 
  -2   8   7      398.20      347.52     12.09 o 
  -1   8   7        2.00        1.60      4.40 o 
   0   8   7      193.00      191.94      7.37 o 
   1   8   7      136.25      144.99      6.59 o 
   2   8   7      315.99      312.98     10.96 o 
   3   8   7       69.36       93.87      8.76 o 
   4   8   7        2.90       24.25      9.43 o 
   5   8   7       14.88       18.86      9.43 o 
   6   8   7      118.34       92.97     10.78 o 
   7   8   7        0.91       -1.68      6.67 o 
  -7   9   7      720.36      701.10     20.24 o 
  -6   9   7      109.65      133.71     11.45 o 
  -5   9   7      438.25      395.98     23.24 o 
  -4   9   7      162.55      176.13      9.76 o 
  -3   9   7      185.29      178.13      9.97 o 
  -2   9   7      344.16      378.86     10.99 o 
  -1   9   7      345.80      334.18      9.83 o 
   0   9   7        7.21       13.47      9.43 o 
   1   9   7       11.99        8.08      9.43 o 
   2   9   7       40.98       46.49     10.11 o 
   3   9   7      430.62      392.11     19.54 o 
   4   9   7        5.83       16.17     10.11 o 
   5   9   7     1128.15     1099.47     27.39 o 
 -14   0   8     2061.20     2152.58     49.52 o 
 -12   0   8     5348.53     5229.86    129.69 o 
 -10   0   8        4.16        8.69      4.51 o 
  -8   0   8     3170.70     3388.88     75.48 o 
  -6   0   8     1118.98      906.08     21.20 o 
  -4   0   8     3612.56     3359.19     59.84 o 
  -2   0   8        8.39       18.45      1.58 o 
   0   0   8    10244.14    10983.41    202.55 o 
   2   0   8     6356.96     6657.66    212.97 o 
   4   0   8    12372.78    12805.52    405.58 o 
   6   0   8      782.95      958.04     33.01 o 
   8   0   8      165.47      188.64     12.13 o 
  10   0   8       61.63       55.25      8.76 o 
  12   0   8        9.80        6.74      8.76 o 
  14   0   8       61.33       40.42     10.78 o 
 -17   1   8     1877.82     2040.04     69.39 o 
 -16   1   8       25.45       23.58      9.43 o 
 -15   1   8      138.95      129.48      7.75 o 
 -14   1   8        5.86        2.11      5.46 o 
 -13   1   8     1576.80     1565.36     36.67 o 
 -12   1   8        6.20        7.35      4.01 o 
 -11   1   8     5431.12     5554.89    111.31 o 
 -10   1   8       26.29       26.59      3.03 o 
  -9   1   8     5104.02     5110.83     80.06 o 
  -8   1   8       15.66       28.68      2.66 o 
  -7   1   8     9524.97     9670.69    150.42 o 
  -6   1   8      897.39      974.88     16.16 o 
  -5   1   8       43.33       43.79      2.32 o 
  -4   1   8      861.58      880.79     12.87 o 
  -3   1   8      608.81      569.26     11.89 o 
  -2   1   8     2571.85     2790.06     35.21 o 
  -1   1   8     8610.67     8635.53    128.25 o 
   0   1   8       13.63       31.50      2.00 o 
   1   1   8     1108.67     1088.76     18.66 o 
   2   1   8      165.42      163.46      3.65 o 
   3   1   8      411.27      398.86      7.48 o 
   4   1   8        7.75       20.02      2.39 o 
   5   1   8      829.58      907.99     17.88 o 
   6   1   8     1930.53     1829.94     34.32 o 
   7   1   8      206.22      209.70      8.33 o 
   8   1   8        1.78        3.03      5.73 o 
   9   1   8      673.03      741.58     19.53 o 
  10   1   8       17.16        6.15      5.46 o 
  11   1   8       21.34       30.18      5.66 o 
  12   1   8        0.72        1.68      6.19 o 
  13   1   8        0.97        0.34      6.67 o 
  14   1   8      352.47      350.91     13.82 o 
 -17   2   8       20.13       35.71     10.78 o 
 -16   2   8      560.08      550.67     16.91 o 
 -15   2   8        8.66        9.10      6.67 o 
 -14   2   8     1791.07     1783.68     41.67 o 
 -13   2   8       97.95      109.61      9.10 o 
 -12   2   8      652.93      660.79     19.87 o 
 -11   2   8      526.80      537.67     11.92 o 
 -10   2   8       10.95       12.85      3.57 o 
  -9   2   8      165.59      177.03      7.82 o 
  -8   2   8     1508.03     1530.91     28.77 o 
  -7   2   8     1621.30     1734.20     32.14 o 
  -6   2   8     3450.91     3371.36     61.04 o 
  -5   2   8      950.90     1002.64     16.42 o 
  -4   2   8     1107.30     1026.61     14.74 o 
  -3   2   8     1319.74     1468.56     20.89 o 
  -2   2   8     1869.82     1812.35     28.44 o 
  -1   2   8     1135.62     1101.60     14.47 o 
   0   2   8      212.76      266.46      4.43 o 
   1   2   8     1465.79     1476.09     23.81 o 
   2   2   8     1366.67     1484.12     23.72 o 
   3   2   8     1974.37     2015.22     33.77 o 
   4   2   8     2814.73     2830.06     45.80 o 
   5   2   8       34.62       32.83      4.56 o 
   6   2   8     3478.74     3476.32     63.34 o 
   7   2   8      381.72      359.49      9.20 o 
   8   2   8      518.52      523.59     11.92 o 
   9   2   8     2185.75     2094.32     49.07 o 
  10   2   8        6.38       10.44      5.72 o 
  11   2   8     2815.61     2775.13     64.79 o 
  12   2   8      265.81      254.24     11.19 o 
  13   2   8      303.43      291.31     12.14 o 
 -16   3   8       44.99       46.40      9.43 o 
 -15   3   8       25.31       11.96      6.90 o 
 -14   3   8      136.31      132.43      8.10 o 
 -13   3   8      168.96      136.69      8.33 o 
 -12   3   8      197.06      170.52      9.05 o 
 -11   3   8      292.51      290.80     10.48 o 
 -10   3   8     2006.11     2130.51     39.53 o 
  -9   3   8     1748.75     1660.06     31.10 o 
  -8   3   8      844.44      843.76     16.72 o 
  -7   3   8      222.63      215.53      6.47 o 
  -6   3   8     1212.75     1287.76     35.63 o 
  -5   3   8      105.53      101.46      4.75 o 
  -4   3   8     4244.12     4382.54     78.93 o 
  -3   3   8     1757.02     1852.29     29.11 o 
  -2   3   8      721.07      704.95     10.59 o 
  -1   3   8     1695.51     1657.45     24.16 o 
   0   3   8     1304.50     1252.23     17.94 o 
   1   3   8      840.38      863.47     14.30 o 
   2   3   8      331.15      367.90      7.06 o 
   3   3   8        4.36        6.61      2.39 o 
   4   3   8     2134.90     2110.15     38.99 o 
   5   3   8      372.03      398.24      9.34 o 
   6   3   8     1606.94     1558.87     34.75 o 
   7   3   8      993.16     1027.81     20.35 o 
   8   3   8     2563.39     2382.25     44.30 o 
   9   3   8      105.83      110.08      5.57 o 
  10   3   8       13.75       27.48      5.11 o 
  11   3   8        4.91        6.26      6.42 o 
  12   3   8      202.76      201.19     11.40 o 
  13   3   8       13.17        7.75      8.42 o 
 -16   4   8       46.03       50.58      7.85 o 
 -15   4   8      305.52      302.25     12.56 o 
 -14   4   8      140.68      137.41      8.80 o 
 -13   4   8      309.93      316.93     11.91 o 
 -12   4   8       18.49       20.91      5.46 o 
 -11   4   8       59.63       50.10      6.74 o 
 -10   4   8      448.32      436.70     12.86 o 
  -9   4   8       88.67       84.45      5.94 o 
  -8   4   8     2786.62     2631.29     57.10 o 
  -7   4   8     1995.58     1992.11     36.92 o 
  -6   4   8      860.82      881.45     24.51 o 
  -5   4   8     1429.43     1381.62     42.83 o 
  -4   4   8       26.35       23.39      6.74 o 
  -3   4   8     1774.41     1889.20     55.60 o 
  -2   4   8      159.06      135.87      8.95 o 
  -1   4   8      246.55      264.53      8.07 o 
   0   4   8      143.07      145.39      4.46 o 
   1   4   8     2782.52     2888.80     45.44 o 
   2   4   8     1064.51     1112.46     18.26 o 
   3   4   8     2040.76     1994.19     36.92 o 
   4   4   8     1059.19     1103.43     21.37 o 
   5   4   8     1642.17     1636.40     30.96 o 
   6   4   8      143.04      148.13      6.09 o 
   7   4   8        7.92       11.90      4.07 o 
   8   4   8        0.07        9.32      4.14 o 
   9   4   8      956.71      911.90     19.05 o 
  10   4   8     1721.59     1585.03     30.84 o 
  11   4   8     1403.64     1419.64     28.25 o 
  12   4   8      452.59      480.96     19.67 o 
 -15   5   8       15.95       20.01      8.06 o 
 -14   5   8       21.57       16.02      7.37 o 
 -13   5   8        4.08        4.04      6.67 o 
 -12   5   8     1017.13     1015.14     32.34 o 
 -11   5   8       20.73       40.21      6.42 o 
 -10   5   8     1904.08     1790.11     41.67 o 
  -9   5   8      588.89      575.69     15.95 o 
  -8   5   8      348.97      381.44     11.88 o 
  -7   5   8      338.11      350.63     11.19 o 
  -6   5   8      134.60      123.53      8.42 o 
  -5   5   8        6.95        6.06      4.29 o 
  -4   5   8       45.64       43.00      4.76 o 
  -3   5   8     1714.75     1603.82     34.38 o 
  -2   5   8     2606.57     2567.96     46.64 o 
  -1   5   8       29.13       39.27      7.93 o 
   0   5   8     1491.38     1522.57     25.09 o 
   1   5   8       43.65       33.48      3.75 o 
   2   5   8      138.06      134.41      7.15 o 
   3   5   8      241.05      242.54      8.80 o 
   4   5   8      286.59      280.19      9.53 o 
   5   5   8      296.89      297.15      8.03 o 
   6   5   8     1152.57     1157.24     30.75 o 
   7   5   8      190.25      195.81      7.37 o 
   8   5   8     1098.99     1097.65     22.27 o 
   9   5   8       99.45      106.06      6.09 o 
  10   5   8      126.24      140.39      6.86 o 
  11   5   8        5.00        3.31      4.88 o 
 -14   6   8       34.08       45.14     10.78 o 
 -13   6   8     1203.30     1256.49     31.40 o 
 -12   6   8      447.01      463.47     19.87 o 
 -11   6   8      250.26      285.89     16.17 o 
 -10   6   8      638.50      602.09     20.21 o 
  -9   6   8       86.44       65.53      6.67 o 
  -8   6   8      254.64      233.32      9.76 o 
  -7   6   8      276.07      280.47     10.23 o 
  -6   6   8      103.19       80.17      5.94 o 
  -5   6   8     1336.37     1274.25     30.23 o 
  -4   6   8       42.12       48.19      5.24 o 
  -3   6   8      936.46      969.95     19.64 o 
  -2   6   8     1005.19     1022.01     20.07 o 
  -1   6   8      186.13      222.72      7.39 o 
   0   6   8      394.08      359.04      8.93 o 
   1   6   8      713.97      713.89     14.77 o 
   2   6   8      515.03      478.09     13.31 o 
   3   6   8      754.89      735.95     18.81 o 
   4   6   8        1.71        2.82      4.99 o 
   5   6   8      956.14      958.52     23.58 o 
   6   6   8       11.35       19.12      9.10 o 
   7   6   8        2.85        4.72      6.19 o 
   8   6   8       27.11       25.41      6.42 o 
   9   6   8        3.11       15.21      6.62 o 
  10   6   8       70.07       67.89      5.59 o 
 -12   7   8      696.81      655.01     19.51 o 
 -11   7   8       64.03       84.91      8.10 o 
 -10   7   8     2188.65     2098.68     63.67 o 
  -9   7   8      231.41      243.78     16.84 o 
  -8   7   8      957.37     1051.59     28.97 o 
  -7   7   8      474.60      480.38     14.75 o 
  -6   7   8      119.55      159.78      9.05 o 
  -5   7   8       21.93       26.19      5.46 o 
  -4   7   8       52.82       39.70      5.46 o 
  -3   7   8      651.42      675.60     19.73 o 
  -2   7   8       64.27       68.44      4.92 o 
  -1   7   8       32.16       30.56      4.53 o 
   0   7   8     1958.37     2011.78     50.03 o 
   1   7   8      182.21      193.55      8.14 o 
   2   7   8     1729.13     1739.13     40.24 o 
   3   7   8      272.54      285.09     10.71 o 
   4   7   8        5.43       11.51      5.94 o 
   5   7   8        1.29       -0.19      5.94 o 
   6   7   8      145.38      132.50      7.85 o 
   7   7   8        2.27       -5.34      6.42 o 
   8   7   8      330.72      334.03     12.36 o 
   9   7   8        0.07       -1.91      6.90 o 
 -10   8   8       28.27       38.51      7.62 o 
  -9   8   8       10.31       10.78      7.10 o 
  -8   8   8       80.86       73.91      7.85 o 
  -7   8   8       18.27       11.22      6.90 o 
  -6   8   8      542.27      505.73     20.55 o 
  -5   8   8     1249.49     1233.64     30.23 o 
  -4   8   8       67.94       92.41      5.93 o 
  -3   8   8      730.61      791.96     21.20 o 
  -2   8   8       22.98       36.95      5.31 o 
  -1   8   8       13.12       36.06      5.03 o 
   0   8   8      172.51      172.01      7.49 o 
   1   8   8       12.55       17.52      6.19 o 
   2   8   8      107.60      121.52     16.84 o 
   3   8   8        6.63       13.81      8.42 o 
   4   8   8       42.70       51.82      6.90 o 
   5   8   8       16.60       24.25      8.76 o 
   6   8   8        2.22        5.39     10.11 o 
  -7   9   8       54.34       36.44      7.76 o 
  -6   9   8       83.04      127.98      8.54 o 
  -5   9   8       72.08       78.76      8.33 o 
  -4   9   8        5.37        3.71      7.15 o 
  -3   9   8      204.88      193.70     11.19 o 
  -2   9   8       44.50       45.84      9.22 o 
  -1   9   8      229.13      264.34      9.17 o 
   0   9   8      250.40      247.08      9.20 o 
   1   9   8        2.12        7.41     10.11 o 
   2   9   8      513.13      553.80     23.58 o 
   3   9   8        0.01      -11.45     10.11 o 
 -13   0   9      733.16      758.36     23.92 o 
 -11   0   9       28.23       27.02      4.76 o 
  -9   0   9      423.28      464.69     12.86 o 
  -7   0   9     3573.83     3787.71     84.29 o 
  -5   0   9    14769.05    14239.74    251.70 o 
  -3   0   9     3061.90     3319.90     64.37 o 
  -1   0   9       26.74       45.64      2.67 o 
   1   0   9     5358.83     5395.61     95.86 o 
   3   0   9      232.92      272.41     19.20 o 
   5   0   9     8889.68     8226.20    261.41 o 
   7   0   9      249.75      270.16     14.15 o 
   9   0   9       27.99       55.92      8.76 o 
  11   0   9      498.54      547.07     22.91 o 
  13   0   9     1239.34     1283.45     45.81 o 
 -16   1   9      483.71      475.65     22.23 o 
 -15   1   9       19.13       20.89      6.19 o 
 -14   1   9        9.91       13.37      5.94 o 
 -13   1   9       74.86       78.71      5.18 o 
 -12   1   9       19.05       13.84      4.14 o 
 -11   1   9        1.39        6.64      3.75 o 
 -10   1   9      854.98      901.28     18.38 o 
  -9   1   9      864.30      882.44     15.07 o 
  -8   1   9     1590.79     1669.86     27.02 o 
  -7   1   9      133.05      107.30      4.02 o 
  -6   1   9      730.88      736.26     12.63 o 
  -5   1   9      849.78      813.05     17.84 o 
  -4   1   9      207.80      205.96      3.75 o 
  -3   1   9      443.63      469.70      7.40 o 
  -2   1   9     3428.28     3538.01     44.61 o 
  -1   1   9      130.43      164.09      3.37 o 
   0   1   9     5914.54     5842.08     94.91 o 
   1   1   9      133.06      140.99      3.59 o 
   2   1   9     3769.89     3845.69     53.58 o 
   3   1   9       13.47       45.92     10.53 o 
   4   1   9      355.22      443.22      8.39 o 
   5   1   9      817.23      821.37     16.45 o 
   6   1   9     1731.96     1884.45     35.49 o 
   7   1   9      234.08      230.64      9.28 o 
   8   1   9     1037.54     1095.86     27.15 o 
   9   1   9        0.91       -1.03      5.46 o 
  10   1   9      674.46      717.66     19.53 o 
  11   1   9       29.22       40.10      8.08 o 
  12   1   9      710.03      706.45     20.01 o 
  13   1   9       31.52       21.49      7.37 o 
 -16   2   9       43.05       57.68      7.85 o 
 -15   2   9      365.84      366.14     13.09 o 
 -14   2   9     1042.50     1006.81     25.24 o 
 -13   2   9      725.75      693.10     18.34 o 
 -12   2   9     1375.03     1407.34     30.95 o 
 -11   2   9     1070.71     1083.70     21.25 o 
 -10   2   9     3059.69     2984.32     54.56 o 
  -9   2   9      286.04      291.55     11.87 o 
  -8   2   9      967.41     1007.27     19.70 o 
  -7   2   9     2424.10     2323.01     42.64 o 
  -6   2   9       11.17       15.83      3.10 o 
  -5   2   9     5048.76     4920.96    120.67 o 
  -4   2   9      661.23      611.11      9.45 o 
  -3   2   9     1676.00     1661.73     23.60 o 
  -2   2   9     1704.48     1724.68     22.21 o 
  -1   2   9       88.53       94.52      4.20 o 
   0   2   9       72.40       74.82      2.76 o 
   1   2   9      449.55      514.61      9.17 o 
   2   2   9      315.68      371.86     11.67 o 
   3   2   9     1879.64     1891.11     33.94 o 
   4   2   9        7.73       11.71      2.66 o 
   5   2   9     1130.93     1138.90     22.15 o 
   6   2   9      266.81      261.29      7.64 o 
   7   2   9     1284.85     1208.79     23.71 o 
   8   2   9      554.08      542.54     12.45 o 
   9   2   9        6.71       15.16      5.72 o 
  10   2   9      201.42      217.62     10.00 o 
  11   2   9      787.59      798.90     21.91 o 
  12   2   9      158.52      143.29     15.16 o 
  13   2   9        6.49        5.73      7.15 o 
 -16   3   9      245.68      241.55     12.09 o 
 -15   3   9      172.34      180.23     10.23 o 
 -14   3   9       40.68       43.26     14.15 o 
 -13   3   9      269.65      248.42     26.95 o 
 -12   3   9      259.24      236.16     10.00 o 
 -11   3   9      203.70      159.89      8.33 o 
 -10   3   9       37.29       38.32      4.01 o 
  -9   3   9      403.60      420.39     10.10 o 
  -8   3   9     2015.87     1981.48     36.81 o 
  -7   3   9     2956.23     2944.68     53.78 o 
  -6   3   9     3130.92     3074.55     55.98 o 
  -5   3   9     3648.64     3542.65     85.48 o 
  -4   3   9        0.11        6.03      2.72 o 
  -3   3   9       10.50       26.80      6.96 o 
  -2   3   9      841.35      824.15     12.34 o 
  -1   3   9      562.24      588.76     10.25 o 
   0   3   9     1170.97     1122.27     16.25 o 
   1   3   9      171.14      149.10      4.46 o 
   2   3   9      317.83      318.75     10.31 o 
   3   3   9       54.30       59.35      3.08 o 
   4   3   9      141.46      155.10      7.82 o 
   5   3   9      186.32      199.22      7.10 o 
   6   3   9       47.31       54.27      4.36 o 
   7   3   9       68.19       74.34      6.09 o 
   8   3   9      332.13      344.44      9.46 o 
   9   3   9       22.48       13.67      4.79 o 
  10   3   9       31.76       33.63      5.45 o 
  11   3   9       74.87       91.36      7.62 o 
  12   3   9      103.86      118.56     16.51 o 
 -15   4   9      246.76      235.39     11.66 o 
 -14   4   9      729.87      768.26     21.16 o 
 -13   4   9     1277.30     1260.02     30.95 o 
 -12   4   9     1703.95     1674.98     39.76 o 
 -11   4   9      160.22      171.30      9.05 o 
 -10   4   9     3518.78     3608.88     87.58 o 
  -9   4   9     1270.19     1245.09     24.23 o 
  -8   4   9       77.57       85.84      4.92 o 
  -7   4   9       49.40       42.65      3.85 o 
  -6   4   9      131.37      126.04      5.64 o 
  -5   4   9      465.54      428.20     10.71 o 
  -4   4   9     2807.09     2721.12     54.28 o 
  -3   4   9     1329.11     1316.19     24.74 o 
  -2   4   9      948.77      907.44     17.61 o 
  -1   4   9      426.89      414.21      7.90 o 
   0   4   9      310.37      327.90      6.79 o 
   1   4   9       41.12       37.51      3.46 o 
   2   4   9      358.46      365.72      8.68 o 
   3   4   9       18.42       22.01      3.36 o 
   4   4   9      246.50      235.71      7.00 o 
   5   4   9       28.87       30.74      3.75 o 
   6   4   9        9.18        9.46      3.96 o 
   7   4   9      474.10      471.39     11.28 o 
   8   4   9       17.96       18.50      4.92 o 
   9   4   9      805.73      759.53     16.62 o 
  10   4   9        9.65       10.69      5.69 o 
  11   4   9      204.22      211.92     11.36 o 
  12   4   9       74.72       69.58      6.87 o 
 -14   5   9       38.72       37.50      7.62 o 
 -13   5   9      185.46      216.93     14.49 o 
 -12   5   9       44.76       52.99      7.15 o 
 -11   5   9      586.38      546.24     21.90 o 
 -10   5   9      819.50      720.55     26.95 o 
  -9   5   9     1052.78     1011.24     25.24 o 
  -8   5   9      307.82      306.17     10.71 o 
  -7   5   9     1188.81     1230.03     29.53 o 
  -6   5   9      172.68      173.02      8.33 o 
  -5   5   9        5.85        6.40      4.29 o 
  -4   5   9     1969.95     1931.66     35.62 o 
  -3   5   9      119.53      140.23      5.96 o 
  -2   5   9      126.07      137.80      5.83 o 
  -1   5   9     2085.58     2039.22     32.13 o 
   0   5   9       21.27       25.02      3.11 o 
   1   5   9     1099.19     1088.98     25.93 o 
   2   5   9      120.12      123.25      7.37 o 
   3   5   9      335.01      325.42     16.84 o 
   4   5   9       23.45       34.12      5.05 o 
   5   5   9       10.02        5.73      5.24 o 
   6   5   9       14.69       17.99      6.74 o 
   7   5   9       17.90       10.45      5.32 o 
   8   5   9      104.79       99.93      5.93 o 
   9   5   9      688.27      669.65     16.35 o 
  10   5   9       68.84       73.30      6.47 o 
  11   5   9       16.70       25.44      6.09 o 
 -13   6   9      162.30      189.23     11.19 o 
 -12   6   9      397.33      419.32     14.52 o 
 -11   6   9      482.84      480.14     15.22 o 
 -10   6   9      133.28      161.34     19.54 o 
  -9   6   9       73.33       85.13     15.16 o 
  -8   6   9       66.31       42.16      6.14 o 
  -7   6   9        4.04        7.96      5.18 o 
  -6   6   9      666.21      663.38     17.61 o 
  -5   6   9      107.88      111.43      6.67 o 
  -4   6   9     1982.95     1947.93     57.12 o 
  -3   6   9       60.62       50.61      4.67 o 
  -2   6   9      519.19      552.88     10.51 o 
  -1   6   9      203.12      200.87      5.96 o 
   0   6   9        1.97        6.51      4.01 o 
   1   6   9     1908.64     1896.24     65.69 o 
   2   6   9     1492.08     1475.62     34.52 o 
   3   6   9      190.53      186.13      8.80 o 
   4   6   9      418.18      393.27     12.39 o 
   5   6   9       30.24       38.71      5.94 o 
   6   6   9      197.32      204.56     12.46 o 
   7   6   9      382.69      381.24     12.62 o 
   8   6   9      285.66      248.11     10.71 o 
   9   6   9       81.48       85.49      7.85 o 
 -11   7   9      184.72      151.48      9.28 o 
 -10   7   9        1.21        2.36      6.67 o 
  -9   7   9      381.17      357.68     12.86 o 
  -8   7   9       48.48       55.28      6.90 o 
  -7   7   9      528.51      494.89     15.24 o 
  -6   7   9        1.39        1.48      5.94 o 
  -5   7   9       53.34       35.20      5.94 o 
  -4   7   9       14.25       14.82      4.67 o 
  -3   7   9     1160.75     1055.68     21.12 o 
  -2   7   9      279.02      286.97      8.54 o 
  -1   7   9     1728.79     1641.87     30.70 o 
   0   7   9        4.76       15.26      4.53 o 
   1   7   9      516.52      518.98     15.00 o 
   2   7   9       41.53       49.94      6.19 o 
   3   7   9      349.29      390.32     13.09 o 
   4   7   9      203.99      199.57     10.00 o 
   5   7   9      121.33      109.11      7.62 o 
   6   7   9      333.46      324.62     12.14 o 
   7   7   9      182.52      171.77      9.76 o 
   8   7   9       63.67       68.40      8.10 o 
  -9   8   9       90.22       84.92      8.33 o 
  -8   8   9      514.80      405.46     14.27 o 
  -7   8   9       58.61       51.20      7.10 o 
  -6   8   9      244.61      209.99     11.45 o 
  -5   8   9      110.07      139.26      6.86 o 
  -4   8   9      350.96      360.59     10.49 o 
  -3   8   9      211.70      237.87     15.83 o 
  -2   8   9      183.78      208.90     10.33 o 
  -1   8   9      233.90      194.54      8.17 o 
   0   8   9      328.47      287.86      9.17 o 
   1   8   9        8.84        0.12      6.42 o 
   2   8   9      709.09      674.03     18.81 o 
   3   8   9      223.13      210.91     10.48 o 
   4   8   9      797.86      772.46     20.96 o 
   5   8   9        3.42       13.47      6.19 o 
  -5   9   9      137.58      145.52      9.53 o 
  -4   9   9      115.16      131.29     12.80 o 
  -3   9   9      634.32      609.25     14.89 o 
  -2   9   9       30.50       31.89      6.35 o 
  -1   9   9      264.52      258.45      9.32 o 
   0   9   9       70.80       79.31      6.32 o 
   1   9   9      204.53      200.88     11.19 o 
 -14   0  10      350.04      369.20     18.19 o 
 -12   0  10     3541.47     3502.70    109.82 o 
 -10   0  10     6573.60     6819.88    150.71 o 
  -8   0  10     2042.28     1897.06     89.94 o 
  -6   0  10       76.04       97.26      5.46 o 
  -4   0  10      167.03      190.00      5.25 o 
  -2   0  10      594.04      511.31     10.34 o 
   0   0  10     1377.94     1260.67     28.77 o 
   2   0  10     2349.52     2158.45     75.12 o 
   4   0  10      990.56      970.17     33.69 o 
   6   0  10     6254.54     6186.16    198.08 o 
   8   0  10      412.61      403.56     18.86 o 
  10   0  10       97.28      117.90     11.45 o 
  12   0  10       87.09      102.41     12.13 o 
 -15   1  10     2537.45     2452.77     56.42 o 
 -14   1  10      130.75      126.35      8.08 o 
 -13   1  10     1494.55     1559.19     29.81 o 
 -12   1  10      249.48      234.06      7.87 o 
 -11   1  10      237.93      246.86      7.78 o 
 -10   1  10       16.75       26.99      4.14 o 
  -9   1  10      147.09      140.34      6.22 o 
  -8   1  10      195.44      233.21      7.25 o 
  -7   1  10     2649.68     2445.69     50.76 o 
  -6   1  10      218.83      260.90      7.15 o 
  -5   1  10     3387.91     3195.94     49.98 o 
  -4   1  10       47.51       51.78      2.09 o 
  -3   1  10      999.54      858.78     11.62 o 
  -2   1  10      124.33      142.76      3.37 o 
  -1   1  10      113.32      127.19      3.69 o 
   0   1  10     1656.80     1771.78     25.23 o 
   1   1  10      560.33      625.98      9.81 o 
   2   1  10     1274.76     1218.21     17.76 o 
   3   1  10      866.74      872.17     14.81 o 
   4   1  10      173.86      221.10      5.76 o 
   5   1  10       41.90       49.02      4.88 o 
   6   1  10      231.71      203.65      8.80 o 
   7   1  10       26.31       35.32      7.41 o 
   8   1  10      209.39      235.23     10.00 o 
   9   1  10       12.04       13.27      5.46 o 
  10   1  10      329.13      322.14     21.56 o 
  11   1  10        6.31        9.43      6.67 o 
  12   1  10      109.07      104.01      8.33 o 
 -16   2  10        6.60       10.59      6.90 o 
 -15   2  10       19.56       16.29      6.90 o 
 -14   2  10      397.04      346.17     12.62 o 
 -13   2  10      106.55      103.24      7.15 o 
 -12   2  10     1391.33     1458.02     28.12 o 
 -11   2  10       23.91       17.17      4.40 o 
 -10   2  10     2697.94     2748.18     60.49 o 
  -9   2  10       32.27       41.87      4.28 o 
  -8   2  10      461.61      467.07     15.29 o 
  -7   2  10      164.15      183.08      6.47 o 
  -6   2  10      138.93      152.36      9.50 o 
  -5   2  10      865.94      900.61     17.09 o 
  -4   2  10     1443.99     1439.94     20.77 o 
  -3   2  10      631.62      627.15      9.19 o 
  -2   2  10      619.35      591.28      9.20 o 
  -1   2  10     2244.83     2357.71     30.13 o 
   0   2  10     1919.85     1899.72     27.04 o 
   1   2  10      334.57      304.67      6.47 o 
   2   2  10     1129.63     1192.49     21.39 o 
   3   2  10      744.91      773.19     13.37 o 
   4   2  10      530.47      569.35     10.57 o 
   5   2  10       66.78       76.99      4.88 o 
   6   2  10      135.27      145.73      6.35 o 
   7   2  10      678.77      669.14     14.65 o 
   8   2  10      532.28      512.86     12.17 o 
   9   2  10      144.88      150.80      8.54 o 
  10   2  10      139.92      127.47      8.10 o 
  11   2  10        2.46       -3.03      6.67 o 
  12   2  10       98.88      100.39      9.01 o 
 -16   3  10       91.53       92.99      8.80 o 
 -15   3  10      443.95      432.78     14.52 o 
 -14   3  10      289.05      322.62     17.18 o 
 -13   3  10      289.82      288.61     11.19 o 
 -12   3  10       51.68       44.43      6.42 o 
 -11   3  10      584.42      572.54     13.05 o 
 -10   3  10     1015.86      947.88     19.05 o 
  -9   3  10       18.97       24.92      5.72 o 
  -8   3  10     4091.85     4140.53     75.03 o 
  -7   3  10      422.66      461.01     10.49 o 
  -6   3  10       75.27       61.23      4.14 o 
  -5   3  10      848.82      817.52     14.05 o 
  -4   3  10      457.21      516.40      9.58 o 
  -3   3  10       13.04       32.44      2.87 o 
  -2   3  10     2552.22     2609.55     36.30 o 
  -1   3  10     1444.22     1493.73     23.80 o 
   0   3  10     1603.77     1567.67     25.25 o 
   1   3  10     1490.97     1424.09     23.04 o 
   2   3  10     1862.62     1828.54     29.19 o 
   3   3  10      305.76      298.84      7.90 o 
   4   3  10     1794.32     1711.18     32.13 o 
   5   3  10      400.63      377.27     12.86 o 
   6   3  10       13.18       23.30      4.01 o 
   7   3  10      297.67      293.77      8.68 o 
   8   3  10      866.30      863.11     18.01 o 
   9   3  10      305.55      323.71     11.52 o 
  10   3  10      966.43      910.18     24.05 o 
  11   3  10      409.90      403.26     14.29 o 
  12   3  10      485.36      504.04     16.67 o 
 -15   4  10       10.09        0.67      7.62 o 
 -14   4  10      258.32      264.42     11.66 o 
 -13   4  10      166.84      174.98      9.76 o 
 -12   4  10      257.77      240.75     10.48 o 
 -11   4  10      378.42      369.74     12.62 o 
 -10   4  10      287.83      309.46     11.19 o 
  -9   4  10       12.14       15.73      4.24 o 
  -8   4  10      770.45      774.25     16.20 o 
  -7   4  10        0.73       -1.01      3.75 o 
  -6   4  10     1211.56     1151.08     27.15 o 
  -5   4  10       75.30       71.16      3.68 o 
  -4   4  10     1903.69     1821.08     33.19 o 
  -3   4  10     2784.55     2824.06     55.37 o 
  -2   4  10      503.84      475.39      9.09 o 
  -1   4  10     1099.83     1076.86     17.66 o 
   0   4  10      266.50      243.13      5.89 o 
   1   4  10       92.44      108.62      5.59 o 
   2   4  10      106.85      131.63     11.79 o 
   3   4  10      219.95      210.38      8.06 o 
   4   4  10      328.34      342.53      8.95 o 
   5   4  10     1058.47      983.41     19.81 o 
   6   4  10      135.93      137.45      7.46 o 
   7   4  10      610.03      616.52     13.87 o 
   8   4  10      320.94      308.80      9.20 o 
   9   4  10      699.84      699.15     16.88 o 
  10   4  10       36.59       42.60      5.96 o 
  11   4  10       96.27       95.44      9.63 o 
 -14   5  10      565.97      565.85     17.38 o 
 -13   5  10      410.81      405.99     20.89 o 
 -12   5  10      194.02      219.01     10.96 o 
 -11   5  10      333.72      329.12     12.39 o 
 -10   5  10      504.85      458.29     19.54 o 
  -9   5  10      343.00      322.65     14.82 o 
  -8   5  10     2121.07     2026.14     37.97 o 
  -7   5  10        7.21        4.04      7.07 o 
  -6   5  10     1719.04     1708.39     39.76 o 
  -5   5  10      369.59      386.46      9.85 o 
  -4   5  10      104.18       91.24      4.79 o 
  -3   5  10       12.06       14.57      3.85 o 
  -2   5  10      161.58      194.03      5.78 o 
  -1   5  10     2087.15     2039.31     32.22 o 
   0   5  10      290.34      282.94      6.72 o 
   1   5  10     1825.13     1695.08     39.03 o 
   2   5  10     2453.91     2366.10     53.52 o 
   3   5  10      313.85      331.70     10.71 o 
   4   5  10      183.07      197.62     10.44 o 
   5   5  10        2.27        4.22      5.46 o 
   6   5  10       77.85       72.55      6.67 o 
   7   5  10      120.85      126.95      8.10 o 
   8   5  10      213.00      195.31     10.23 o 
   9   5  10      385.74      390.79     12.38 o 
  10   5  10      107.92      128.33      7.25 o 
 -13   6  10      589.76      563.82     17.86 o 
 -12   6  10        1.01        2.36      7.15 o 
 -11   6  10      987.72      968.03     33.01 o 
 -10   6  10      224.97      235.43     10.71 o 
  -9   6  10      518.45      585.01     17.13 o 
  -8   6  10      275.89      286.04     11.19 o 
  -7   6  10      173.13      210.36     12.80 o 
  -6   6  10      925.99      874.59     22.38 o 
  -5   6  10      109.63       92.81      5.31 o 
  -4   6  10      501.14      468.71     15.61 o 
  -3   6  10      113.23      121.02      5.82 o 
  -2   6  10      203.13      183.53      6.05 o 
  -1   6  10     1055.93     1082.06     21.12 o 
   0   6  10       11.51       21.42      4.53 o 
   1   6  10       13.23       11.57      5.46 o 
   2   6  10      580.79      579.94     16.18 o 
   3   6  10       22.71       35.13      5.66 o 
   4   6  10       14.26       11.45      5.72 o 
   5   6  10      561.55      534.33     23.92 o 
   6   6  10        3.32       -6.41      5.94 o 
   7   6  10      721.85      700.77     19.04 o 
   8   6  10       85.31       90.52     14.82 o 
   9   6  10       74.90       80.85     11.45 o 
 -11   7  10      182.48      164.93      9.76 o 
 -10   7  10       91.47       71.69     14.82 o 
  -9   7  10      159.97      145.07     10.78 o 
  -8   7  10      804.58      745.28     20.47 o 
  -7   7  10       32.73       41.65     11.12 o 
  -6   7  10      437.50      462.06     14.52 o 
  -5   7  10      410.24      447.40     11.52 o 
  -4   7  10      453.42      483.07     12.05 o 
  -3   7  10      229.65      250.14      6.61 o 
  -2   7  10       60.25       75.45      5.42 o 
  -1   7  10       25.69       28.76      5.03 o 
   0   7  10      660.67      686.47     14.89 o 
   1   7  10       55.81       54.20      6.67 o 
   2   7  10       88.53       92.02      7.15 o 
   3   7  10      245.77      225.69      9.97 o 
   4   7  10      552.37      519.06     15.22 o 
   5   7  10      101.51      100.03      7.37 o 
   6   7  10      115.01      142.32      8.58 o 
   7   7  10        5.57       12.96      6.90 o 
  -8   8  10      140.31      172.33     19.87 o 
  -7   8  10      212.48      213.60     13.81 o 
  -6   8  10        0.04       -2.85      6.00 o 
  -5   8  10       11.66        6.06      7.30 o 
  -4   8  10        1.84        2.44      6.90 o 
  -3   8  10       13.11        4.06      5.81 o 
  -2   8  10       54.64       60.45      5.83 o 
  -1   8  10      623.40      637.78     14.63 o 
   0   8  10      137.57      166.06      9.77 o 
   1   8  10       21.08       16.70      6.90 o 
   2   8  10       16.08       31.07      7.75 o 
   3   8  10        0.93       11.89      6.90 o 
   4   8  10       26.01       36.97      7.15 o 
  -2   9  10      115.49      148.45      9.00 o 
 -15   0  11        2.59        8.08      8.76 o 
 -13   0  11      589.02      580.75     22.91 o 
 -11   0  11     2547.72     2643.03     83.54 o 
  -9   0  11     2485.22     2562.63     58.10 o 
  -7   0  11     1333.74     1368.64     31.91 o 
  -5   0  11     1453.85     1438.09     58.05 o 
  -3   0  11     9352.21     9264.53    231.40 o 
  -1   0  11    13117.38    13057.73    230.97 o 
   1   0  11     1402.83     1285.37     24.09 o 
   3   0  11       15.42       37.16      4.21 o 
   5   0  11       17.41       22.91      7.41 o 
   7   0  11     1944.88     1848.03     61.98 o 
   9   0  11     1570.13     1639.18     55.92 o 
  11   0  11        2.01       16.17     10.11 o 
 -16   1  11      470.77      435.23     20.21 o 
 -15   1  11        2.76       14.15     10.11 o 
 -14   1  11      278.22      291.05     16.17 o 
 -13   1  11     1055.16     1032.99     21.00 o 
 -12   1  11       66.42       86.65      5.57 o 
 -11   1  11      128.99      136.72      6.47 o 
 -10   1  11       54.51       69.26      4.67 o 
  -9   1  11        2.41        3.75      3.75 o 
  -8   1  11      330.33      375.73     14.72 o 
  -7   1  11       72.20       81.83      4.85 o 
  -6   1  11     4658.36     4557.86     68.31 o 
  -5   1  11      728.65      636.97     22.41 o 
  -4   1  11     1964.18     1872.72     26.61 o 
  -3   1  11      404.90      404.25     10.85 o 
  -2   1  11        4.49        8.58      1.96 o 
  -1   1  11      102.26      108.82      3.59 o 
   0   1  11      886.06      867.68     13.07 o 
   1   1  11      388.29      419.45     10.15 o 
   2   1  11     4993.22     5009.95     69.66 o 
   3   1  11      217.55      220.57      5.96 o 
   4   1  11     4580.24     4576.79     71.75 o 
   5   1  11      123.67      123.37      5.81 o 
   6   1  11      193.13      184.79     20.55 o 
   7   1  11      284.34      291.61     11.19 o 
   8   1  11      176.23      191.07      9.53 o 
   9   1  11       43.61       34.69      6.67 o 
  10   1  11      357.12      358.67     28.63 o 
  11   1  11       60.48       55.04      8.42 o 
  12   1  11      521.53      516.75     24.25 o 
 -16   2  11      461.49      460.96     17.52 o 
 -15   2  11       31.61       20.55      6.67 o 
 -14   2  11      178.47      183.67      9.53 o 
 -13   2  11      236.54      228.49     19.54 o 
 -12   2  11        5.70        8.76      4.67 o 
 -11   2  11     1963.41     1927.21     37.71 o 
 -10   2  11      886.86      918.88     18.53 o 
  -9   2  11     2554.19     2488.71     46.01 o 
  -8   2  11     1398.97     1370.88     26.31 o 
  -7   2  11     1257.74     1211.07     23.33 o 
  -6   2  11     1751.41     1648.38     47.11 o 
  -5   2  11      580.66      629.65     11.25 o 
  -4   2  11      254.05      225.49     10.31 o 
  -3   2  11     3343.44     3359.00     42.59 o 
  -2   2  11       63.66       76.67      2.69 o 
  -1   2  11     2559.97     2492.09     35.17 o 
   0   2  11       61.47       54.74      4.06 o 
   1   2  11      349.40      335.54      7.78 o 
   2   2  11      144.41      167.85      5.19 o 
   3   2  11      800.58      757.14     17.99 o 
   4   2  11     1655.42     1613.52     49.22 o 
   5   2  11      592.54      656.89     14.12 o 
   6   2  11       28.71       42.94      4.67 o 
   7   2  11      534.99      575.24     13.23 o 
   8   2  11      114.47      134.83      8.10 o 
   9   2  11      351.78      348.74     19.54 o 
  10   2  11       85.48       85.39      7.62 o 
  11   2  11      153.18      147.62      9.28 o 
 -15   3  11      525.63      520.57     16.20 o 
 -14   3  11      521.39      491.71     15.48 o 
 -13   3  11     1332.83     1325.72     33.69 o 
 -12   3  11       62.43       45.37      6.67 o 
 -11   3  11      824.66      825.96     17.36 o 
 -10   3  11      100.85      118.11      5.83 o 
  -9   3  11      620.65      642.50     13.99 o 
  -8   3  11      675.87      662.21     14.26 o 
  -7   3  11      596.37      551.64     12.18 o 
  -6   3  11       16.55       20.54      3.15 o 
  -5   3  11      101.14      105.96      4.67 o 
  -4   3  11     2983.53     2779.51     46.57 o 
  -3   3  11     6236.07     6085.39     83.27 o 
  -2   3  11      415.36      418.17      7.84 o 
  -1   3  11      689.78      664.28     11.68 o 
   0   3  11      446.23      450.12     11.10 o 
   1   3  11      438.92      472.01      9.00 o 
   2   3  11     1536.15     1601.08     25.91 o 
   3   3  11      170.71      161.13      6.47 o 
   4   3  11      239.40      251.49      7.78 o 
   5   3  11      113.18      121.73      5.57 o 
   6   3  11       83.59       75.62      5.31 o 
   7   3  11      176.77      180.86      7.51 o 
   8   3  11        3.30        2.99      4.92 o 
   9   3  11       67.68       68.97      5.96 o 
  10   3  11        2.38        7.78      6.90 o 
  11   3  11       19.71        8.70      7.58 o 
 -15   4  11        0.64        0.51      8.08 o 
 -14   4  11      298.17      325.81     12.86 o 
 -13   4  11       27.30        8.42      6.67 o 
 -12   4  11       48.86       40.42      6.90 o 
 -11   4  11      540.55      541.85     26.61 o 
 -10   4  11     1124.44     1136.69     22.67 o 
  -9   4  11      213.33      191.84      7.51 o 
  -8   4  11     2019.39     2064.21     38.75 o 
  -7   4  11     1331.56     1240.86     24.23 o 
  -6   4  11      495.08      502.59      9.84 o 
  -5   4  11      149.65      146.80      5.37 o 
  -4   4  11      117.80      115.58      5.15 o 
  -3   4  11      299.90      315.72      7.21 o 
  -2   4  11      720.80      717.93     12.70 o 
  -1   4  11       13.48       22.98      3.11 o 
   0   4  11      843.55      891.29     17.61 o 
   1   4  11       35.31       48.74      6.74 o 
   2   4  11        4.33        7.55      4.69 o 
   3   4  11      135.84      141.06      9.10 o 
   4   4  11      203.46      195.62      8.80 o 
   5   4  11       45.51       53.82      4.92 o 
   6   4  11      104.69      103.32      5.70 o 
   7   4  11       53.24       46.16      5.31 o 
   8   4  11        5.53       10.92      5.21 o 
   9   4  11       10.41       21.56      5.57 o 
  10   4  11       82.18       91.08      6.84 o 
 -14   5  11      477.30      506.64     23.58 o 
 -13   5  11      572.04      629.30     24.59 o 
 -12   5  11       47.68       35.80      7.41 o 
 -11   5  11     1243.95     1251.19     30.95 o 
 -10   5  11      216.44      217.47     10.48 o 
  -9   5  11       33.77       32.19      6.42 o 
  -8   5  11       12.65       10.11      4.67 o 
  -7   5  11      445.19      416.95     13.09 o 
  -6   5  11       11.80       18.42      4.46 o 
  -5   5  11     2574.06     2512.29     46.11 o 
  -4   5  11      110.49      105.18      5.42 o 
  -3   5  11      232.49      263.94      6.79 o 
  -2   5  11      137.91      136.64      5.47 o 
  -1   5  11       28.91       35.49      3.59 o 
   0   5  11      150.74      148.17     13.14 o 
   1   5  11        6.95        9.82      8.08 o 
   2   5  11       32.65       20.18      4.99 o 
   3   5  11      658.16      632.87     17.13 o 
   4   5  11      136.68      122.28      7.15 o 
   5   5  11      240.43      256.14     10.78 o 
   6   5  11        0.58        7.75      6.19 o 
   7   5  11       67.95       86.90     10.78 o 
   8   5  11        7.40       -0.87      6.42 o 
   9   5  11       21.14       26.11      9.77 o 
 -12   6  11       33.99       39.10      7.85 o 
 -11   6  11        3.39        4.26      7.37 o 
 -10   6  11      498.73      494.44     15.70 o 
  -9   6  11       57.68       46.70      7.15 o 
  -8   6  11      333.13      345.26     15.83 o 
  -7   6  11        8.50       25.00      9.43 o 
  -6   6  11        4.37       16.50      4.92 o 
  -5   6  11      313.86      311.17      9.18 o 
  -4   6  11      372.13      313.72      9.04 o 
  -3   6  11      452.67      467.58      9.66 o 
  -2   6  11     2338.07     2220.77     35.33 o 
  -1   6  11      979.91      989.71     19.68 o 
   0   6  11     1398.93     1412.49     33.31 o 
   1   6  11      117.14      114.18      7.37 o 
   2   6  11      209.33      224.50     10.44 o 
   3   6  11       88.97       85.50      6.90 o 
   4   6  11      253.97      227.31      9.76 o 
   5   6  11      145.15      149.49      8.80 o 
   6   6  11      209.17      202.48     10.48 o 
   7   6  11      358.62      339.23     12.62 o 
   8   6  11      176.00      181.04     23.92 o 
 -10   7  11        3.43        3.43      7.37 o 
  -9   7  11       68.98       46.29      8.76 o 
  -8   7  11       25.98       17.52      7.15 o 
  -7   7  11      474.92      472.09     12.30 o 
  -6   7  11      106.69      131.87      7.10 o 
  -5   7  11     1450.34     1412.25     47.03 o 
  -4   7  11      130.33      164.31      7.62 o 
  -3   7  11        5.79        9.10      5.18 o 
  -2   7  11        0.30        1.26      4.92 o 
  -1   7  11       35.74       28.57      6.42 o 
   0   7  11        0.57       -5.05      6.19 o 
   1   7  11     1500.81     1421.80     34.04 o 
   2   7  11      119.30      125.38      8.10 o 
   3   7  11      127.69      134.35      8.33 o 
   4   7  11       97.11      114.49      7.85 o 
   5   7  11      226.12      247.57     11.43 o 
   6   7  11      100.36      108.10     13.47 o 
  -7   8  11      270.17      317.35     10.70 o 
  -6   8  11      187.66      170.29      7.90 o 
  -5   8  11       35.92       41.06      5.93 o 
  -4   8  11      577.71      513.22     13.08 o 
  -3   8  11       86.55       90.20      6.45 o 
  -2   8  11      757.84      702.33     15.91 o 
  -1   8  11      152.47      173.12      7.90 o 
   0   8  11      659.39      664.55     19.25 o 
   1   8  11        1.91        7.07      8.42 o 
   2   8  11      210.41      199.50     10.96 o 
   3   8  11        0.06       -8.58      7.37 o 
 -14   0  12      342.02      398.17     20.21 o 
 -12   0  12      620.85      627.91     24.25 o 
 -10   0  12     1611.62     1571.13     51.88 o 
  -8   0  12     5537.70     5296.65    151.59 o 
  -6   0  12     1063.69      972.23     31.33 o 
  -4   0  12     1023.77      988.99     18.91 o 
  -2   0  12       28.02       20.18      4.03 o 
   0   0  12     1196.51     1151.35     27.14 o 
   2   0  12      123.56      143.43      7.37 o 
   4   0  12      148.12      169.11     12.13 o 
   6   0  12       47.44       35.71      8.08 o 
   8   0  12       60.45       90.28     10.11 o 
  10   0  12      586.10      561.89     24.25 o 
 -16   1  12       39.63       43.79     11.45 o 
 -15   1  12      342.98      367.85     19.54 o 
 -14   1  12       33.03       43.35      6.90 o 
 -13   1  12     1551.64     1482.10     35.01 o 
 -12   1  12      296.94      325.51      9.72 o 
 -11   1  12      772.22      799.31     16.85 o 
 -10   1  12       42.11       51.15      4.79 o 
  -9   1  12       39.12       39.50      4.53 o 
  -8   1  12     1042.74     1051.88     26.25 o 
  -7   1  12      142.79      153.53     12.37 o 
  -6   1  12        6.87       11.43      2.58 o 
  -5   1  12     2726.21     2725.47     41.19 o 
  -4   1  12      716.63      746.79     15.40 o 
  -3   1  12      813.77      759.86     11.74 o 
  -2   1  12      391.36      441.42      8.75 o 
  -1   1  12      272.13      274.67      5.69 o 
   0   1  12        1.98        3.80      2.58 o 
   1   1  12      523.14      581.17      9.83 o 
   2   1  12      374.86      391.88      7.15 o 
   3   1  12       85.91      101.63      4.20 o 
   4   1  12      314.91      333.75      7.55 o 
   5   1  12     1258.40     1294.26     36.72 o 
   6   1  12       80.28       97.02      7.15 o 
   7   1  12       15.67       10.44      6.19 o 
   8   1  12       12.10       17.18      6.19 o 
   9   1  12       19.58       34.99      7.75 o 
  10   1  12       38.95       39.76      9.10 o 
  11   1  12      127.79      134.32      9.28 o 
 -15   2  12        8.79        1.18      6.80 o 
 -14   2  12      564.85      618.71     17.86 o 
 -13   2  12       44.46       46.19      6.90 o 
 -12   2  12       85.67       74.27      5.70 o 
 -11   2  12      832.14      862.10     18.02 o 
 -10   2  12      557.06      541.23     12.57 o 
  -9   2  12      278.82      315.55      8.95 o 
  -8   2  12     1778.43     1720.67     32.40 o 
  -7   2  12       11.70        5.66      5.33 o 
  -6   2  12     1557.14     1479.20     28.26 o 
  -5   2  12      254.95      270.28      7.90 o 
  -4   2  12        0.11       -1.43      2.94 o 
  -3   2  12     1355.71     1325.06     22.96 o 
  -2   2  12       18.60       26.94      2.74 o 
  -1   2  12     2561.34     2521.29     35.64 o 
   0   2  12      158.19      161.37      4.56 o 
   1   2  12     1181.41     1191.66     19.76 o 
   2   2  12       43.10       42.69      3.27 o 
   3   2  12     2098.72     2112.38     38.05 o 
   4   2  12      340.90      323.20      8.81 o 
   5   2  12      202.12      234.49      8.03 o 
   6   2  12        1.17       -4.30      4.53 o 
   7   2  12      215.96      243.68      8.56 o 
   8   2  12      494.57      539.66     16.20 o 
   9   2  12      389.45      354.94     13.09 o 
  10   2  12       27.29       23.24      7.15 o 
 -15   3  12      258.96      260.76     11.91 o 
 -14   3  12      618.98      628.80     18.81 o 
 -13   3  12      624.59      621.32     40.09 o 
 -12   3  12      515.99      574.75     16.67 o 
 -11   3  12      270.01      262.79      8.95 o 
 -10   3  12     1195.10     1246.18     24.76 o 
  -9   3  12       57.84       55.43      4.92 o 
  -8   3  12     1244.18     1243.14     24.37 o 
  -7   3  12      859.18      848.49     17.36 o 
  -6   3  12     3708.17     3626.11     66.10 o 
  -5   3  12      244.09      228.20      7.51 o 
  -4   3  12      802.68      804.21     16.28 o 
  -3   3  12     1006.72      971.86     15.39 o 
  -2   3  12      252.49      278.64      6.01 o 
  -1   3  12      568.16      508.80     11.12 o 
   0   3  12      336.09      302.39      8.15 o 
   1   3  12       58.26       53.78      5.37 o 
   2   3  12     1087.04     1071.41     25.67 o 
   3   3  12     1002.79     1052.05     20.98 o 
   4   3  12      618.23      629.83     13.99 o 
   5   3  12      433.77      435.33     16.38 o 
   6   3  12      785.48      805.04     17.23 o 
   7   3  12      151.06      146.07      9.40 o 
   8   3  12      223.53      223.49      9.17 o 
   9   3  12       65.19       55.81     10.11 o 
  10   3  12       92.13      100.45      8.33 o 
 -14   4  12        5.99        4.23      8.42 o 
 -13   4  12       97.42      106.60      9.77 o 
 -12   4  12      110.40       98.95      7.85 o 
 -11   4  12     1173.61     1164.49     36.72 o 
 -10   4  12      671.81      624.78     17.73 o 
  -9   4  12      443.70      443.87     11.41 o 
  -8   4  12      874.36      846.63     23.08 o 
  -7   4  12      432.56      463.53     11.39 o 
  -6   4  12       27.20       27.39      3.76 o 
  -5   4  12      113.91       95.72      5.06 o 
  -4   4  12      862.02      859.86     12.31 o 
  -3   4  12      187.92      197.73     14.78 o 
  -2   4  12     1282.79     1240.58     20.36 o 
  -1   4  12     2037.58     1998.98     31.71 o 
   0   4  12      137.05      141.53      5.96 o 
   1   4  12     3510.12     3371.45     75.16 o 
   2   4  12     1391.68     1371.66     32.35 o 
   3   4  12       43.73       40.06      5.94 o 
   4   4  12       20.00       17.18      5.72 o 
   5   4  12       36.74       30.33      6.19 o 
   6   4  12       22.99       32.76      6.67 o 
   7   4  12      271.58      263.21      9.20 o 
   8   4  12      212.06      211.46      8.93 o 
   9   4  12      895.28      899.30     19.71 o 
 -13   5  12       27.19       20.89      9.43 o 
 -12   5  12      746.12      716.75     29.64 o 
 -11   5  12       90.91       94.71      8.10 o 
 -10   5  12      603.22      646.41     18.34 o 
  -9   5  12      281.84      296.41     11.66 o 
  -8   5  12       54.91       51.16      5.03 o 
  -7   5  12      664.44      610.76     13.72 o 
  -6   5  12      951.84      963.10     19.42 o 
  -5   5  12       62.98       43.33      4.53 o 
  -4   5  12     1559.80     1569.12     33.84 o 
  -3   5  12      459.36      436.90      9.16 o 
  -2   5  12      224.56      233.74      7.20 o 
  -1   5  12      256.08      233.34      6.54 o 
   0   5  12       38.00       27.86     11.79 o 
   1   5  12       16.86       23.05      5.66 o 
   2   5  12       15.78       10.44      5.66 o 
   3   5  12      482.99      456.02     22.91 o 
   4   5  12      931.55      889.97     22.85 o 
   5   5  12      266.57      283.81     10.93 o 
   6   5  12      200.77      214.28     10.48 o 
   7   5  12      403.76      416.09     13.79 o 
   8   5  12      112.79      129.65      8.80 o 
 -11   6  12      159.58      128.35      9.05 o 
 -10   6  12      212.16      223.26     18.86 o 
  -9   6  12      919.88      882.46     23.33 o 
  -8   6  12        3.59        7.07      9.77 o 
  -7   6  12      387.02      415.55     10.99 o 
  -6   6  12      119.30      119.23      6.20 o 
  -5   6  12      405.41      483.15     11.91 o 
  -4   6  12       60.68       56.60      4.70 o 
  -3   6  12        8.98       13.92      4.10 o 
  -2   6  12      750.95      725.65     15.53 o 
  -1   6  12      173.97      162.58      7.37 o 
   0   6  12      629.45      568.87     16.18 o 
   1   6  12      148.10      154.68      8.33 o 
   2   6  12       46.03       38.02      6.42 o 
   3   6  12       64.36       71.80      7.10 o 
   4   6  12       35.28       32.12      6.90 o 
   5   6  12       15.76       10.78      6.67 o 
   6   6  12       26.12       39.76      7.37 o 
  -9   7  12       87.00       79.37      8.33 o 
  -8   7  12       48.16       74.01      6.59 o 
  -7   7  12       76.79       81.07      6.47 o 
  -6   7  12      232.20      216.59     13.11 o 
  -5   7  12       56.51       45.37      5.67 o 
  -4   7  12       36.90       48.77      4.84 o 
  -3   7  12       52.45       71.48      7.93 o 
  -2   7  12        4.92       10.35      5.18 o 
  -1   7  12        0.42        5.16      5.18 o 
   0   7  12       25.88       40.29      6.31 o 
   1   7  12       55.20       54.61      7.15 o 
   2   7  12      133.41      155.73     13.81 o 
   3   7  12       12.93       15.71      7.37 o 
   4   7  12        8.05        0.78      7.37 o 
  -5   8  12      271.13      289.05      9.82 o 
  -4   8  12       16.44       20.67      6.20 o 
  -3   8  12      173.24      203.77      9.44 o 
  -2   8  12       15.64       12.87      5.96 o 
  -1   8  12        2.47       -4.01      5.76 o 
   0   8  12       43.70       55.78      8.33 o 
 -15   0  13      695.00      687.87     27.62 o 
 -13   0  13      336.34      365.83     18.86 o 
 -11   0  13      101.04      123.97     11.45 o 
  -9   0  13      158.57      185.95     12.80 o 
  -7   0  13     1908.92     1904.47     51.88 o 
  -5   0  13     1830.88     1791.16     47.71 o 
  -3   0  13       98.79      110.49      5.94 o 
  -1   0  13     1574.81     1694.86     39.06 o 
   1   0  13     5897.87     5697.78    126.18 o 
   3   0  13      232.14      239.44     10.78 o 
   5   0  13      315.85      297.11     16.17 o 
   7   0  13       93.52       99.04     10.78 o 
   9   0  13        4.48       23.58     10.78 o 
 -15   1  13        7.39       34.36     11.45 o 
 -14   1  13     1339.09     1369.65     32.87 o 
 -13   1  13      185.87      187.29     10.45 o 
 -12   1  13      842.61      895.65     23.10 o 
 -11   1  13        3.97        1.61      4.79 o 
 -10   1  13      196.69      205.04      7.78 o 
  -9   1  13     1731.38     1685.82     39.42 o 
  -8   1  13        5.40       11.33      4.01 o 
  -7   1  13      574.97      621.56     13.91 o 
  -6   1  13      353.82      391.70      8.92 o 
  -5   1  13      819.19      792.24     19.74 o 
  -4   1  13     3236.00     3175.40     44.49 o 
  -3   1  13      355.27      331.86      7.41 o 
  -2   1  13     5233.42     5083.99     79.88 o 
  -1   1  13        8.64        6.75      3.19 o 
   0   1  13     1276.43     1261.50     21.21 o 
   1   1  13      104.52       93.19      3.62 o 
   2   1  13      219.77      175.33      6.27 o 
   3   1  13       46.22       47.89      4.02 o 
   4   1  13      829.89      949.28     24.30 o 
   5   1  13       27.13       31.03      5.66 o 
   6   1  13     1307.47     1345.82     34.36 o 
   7   1  13        0.35        0.65      9.77 o 
   8   1  13      754.84      685.18     19.53 o 
   9   1  13       54.59       64.68      8.76 o 
  10   1  13       42.35       38.37     10.78 o 
 -15   2  13      403.16      386.72     20.21 o 
 -14   2  13      494.42      496.64     23.92 o 
 -13   2  13      345.07      349.99     10.50 o 
 -12   2  13      132.26      142.91      7.00 o 
 -11   2  13       13.65       17.17      5.18 o 
 -10   2  13       77.44       80.41      5.31 o 
  -9   2  13      673.74      655.31     14.39 o 
  -8   2  13      252.75      269.40      8.42 o 
  -7   2  13     1254.60     1249.65     43.96 o 
  -6   2  13      209.02      208.86      7.39 o 
  -5   2  13     1130.89     1129.88     18.85 o 
  -4   2  13      815.02      797.26     13.96 o 
  -3   2  13        1.32        0.57      3.19 o 
  -2   2  13      127.63      116.17      5.28 o 
  -1   2  13     1070.17     1111.78     18.59 o 
   0   2  13       85.51       82.80      3.49 o 
   1   2  13      784.60      802.56     21.88 o 
   2   2  13        3.50        4.73      3.25 o 
   3   2  13       51.35       46.06      4.64 o 
   4   2  13        1.34       -0.97      4.53 o 
   5   2  13      250.78      238.39      8.56 o 
   6   2  13      374.80      367.33     10.34 o 
   7   2  13        0.42        6.06      6.19 o 
   8   2  13      220.24      204.76     10.71 o 
   9   2  13      296.28      340.53     18.19 o 
 -14   3  13       66.24       85.53     10.78 o 
 -13   3  13       10.59        9.10      6.67 o 
 -12   3  13      384.29      351.80     15.50 o 
 -11   3  13      276.86      277.38      9.07 o 
 -10   3  13      350.22      324.47     10.58 o 
  -9   3  13      112.93      117.31      6.09 o 
  -8   3  13       10.61        3.67      4.79 o 
  -7   3  13     1435.52     1444.40     27.99 o 
  -6   3  13       21.29       27.50      4.53 o 
  -5   3  13      204.80      191.76      5.75 o 
  -4   3  13      222.73      240.75      6.56 o 
  -3   3  13      263.52      240.87      6.65 o 
  -2   3  13      349.36      312.22      6.49 o 
  -1   3  13       21.21       15.48      3.85 o 
   0   3  13      836.04      761.59     15.53 o 
   1   3  13      215.57      190.67      6.84 o 
   2   3  13       19.50       31.19      7.41 o 
   3   3  13      652.46      618.31     25.60 o 
   4   3  13      659.37      647.76     17.38 o 
   5   3  13      224.26      241.92     11.76 o 
   6   3  13      189.03      202.80      8.42 o 
   7   3  13       67.99       55.99      6.21 o 
   8   3  13       16.59       17.13      5.70 o 
   9   3  13      103.00      117.08      9.28 o 
 -13   4  13      139.85      168.27     10.17 o 
 -12   4  13      279.42      313.31     12.62 o 
 -11   4  13       33.00       38.43      7.15 o 
 -10   4  13       85.44       95.17      6.35 o 
  -9   4  13        4.27        0.11      4.92 o 
  -8   4  13      698.28      705.60     15.69 o 
  -7   4  13      194.96      193.75     10.10 o 
  -6   4  13      360.07      390.73     10.49 o 
  -5   4  13      489.83      473.37     17.88 o 
  -4   4  13      488.03      483.03      8.65 o 
  -3   4  13      118.29      115.80      4.76 o 
  -2   4  13       12.97       21.63      4.08 o 
  -1   4  13        6.79        7.91      4.24 o 
   0   4  13        9.36       12.89      4.47 o 
   1   4  13      216.31      227.44      9.05 o 
   2   4  13     1052.92     1026.47     25.20 o 
   3   4  13       31.37       18.19      5.94 o 
   4   4  13       22.94       23.92      6.19 o 
   5   4  13      154.10      147.16      8.73 o 
   6   4  13      247.98      263.79     11.43 o 
   7   4  13       50.02       50.59      7.37 o 
   8   4  13       11.58       16.60      7.37 o 
 -12   5  13        1.83       -1.35      8.76 o 
 -11   5  13      355.63      347.79     16.84 o 
 -10   5  13      181.42      165.97      9.69 o 
  -9   5  13      385.76      422.43     15.72 o 
  -8   5  13       86.40       63.77      5.81 o 
  -7   5  13      131.76      151.52      8.73 o 
  -6   5  13        1.50        4.93      5.94 o 
  -5   5  13       33.84       28.55      4.85 o 
  -4   5  13      434.90      442.01      9.50 o 
  -3   5  13      406.13      420.05      9.25 o 
  -2   5  13       60.30       74.67      4.42 o 
  -1   5  13      456.79      485.36     16.84 o 
   0   5  13       21.18       10.54      6.06 o 
   1   5  13      275.90      249.23     10.17 o 
   2   5  13      101.70      113.55      7.37 o 
   3   5  13       77.34       54.40      6.90 o 
   4   5  13       19.10       22.91      6.67 o 
   5   5  13       55.65       51.06     11.79 o 
   6   5  13       67.49       72.90      8.42 o 
   7   5  13       10.75        0.67      7.15 o 
 -10   6  13        8.25        5.73      7.15 o 
  -9   6  13       19.10        6.06      7.15 o 
  -8   6  13      439.91      440.08     14.75 o 
  -7   6  13        3.87       -2.45      5.25 o 
  -6   6  13      168.40      177.13      7.87 o 
  -5   6  13      114.28      129.76      5.02 o 
  -4   6  13      231.99      236.76      7.31 o 
  -3   6  13        7.89       12.75      4.36 o 
  -2   6  13       20.68       13.88      5.03 o 
  -1   6  13      359.44      395.57     13.31 o 
   0   6  13      898.01      881.81     22.60 o 
   1   6  13      223.14      222.86     10.45 o 
   2   6  13     1053.14     1028.43     25.93 o 
   3   6  13      158.77      153.14     13.81 o 
   4   6  13      184.39      178.89     17.18 o 
   5   6  13       32.32       29.26      8.08 o 
  -8   7  13       28.09       35.49      9.77 o 
  -7   7  13       24.65       30.64      7.38 o 
  -6   7  13      107.84       93.61      7.63 o 
  -5   7  13     1007.60      931.52     16.90 o 
  -4   7  13       38.57       41.97      6.22 o 
  -3   7  13     1017.34      963.81     20.07 o 
  -2   7  13        1.39        1.26      5.42 o 
  -1   7  13      950.44     1000.66     25.67 o 
   0   7  13      148.79      160.22      9.05 o 
   1   7  13        0.95       -2.20      7.41 o 
   2   7  13        1.52       -6.76      6.90 o 
   3   7  13      105.18       87.63      8.10 o 
 -14   0  14      389.63      346.30     20.21 o 
 -12   0  14      620.98      623.20     25.60 o 
 -10   0  14      460.06      455.44     20.21 o 
  -8   0  14       58.05       47.83      8.76 o 
  -6   0  14     1326.89     1346.98     65.16 o 
  -4   0  14       41.77       34.77      5.24 o 
  -2   0  14       13.77       30.59      4.99 o 
   0   0  14       18.91       16.51      4.76 o 
   2   0  14      144.78      124.64      7.37 o 
   4   0  14      100.06      114.53     10.78 o 
   6   0  14       19.24       14.15      9.43 o 
   8   0  14       54.91       71.42     12.13 o 
 -14   1  14        9.39       14.89      7.37 o 
 -13   1  14        8.91        6.40      6.67 o 
 -12   1  14       90.36      101.80      7.62 o 
 -11   1  14     1427.38     1417.71     33.82 o 
 -10   1  14        4.00       -6.49      6.42 o 
  -9   1  14      415.18      393.80     11.51 o 
  -8   1  14     1025.66     1064.45     21.52 o 
  -7   1  14     1165.80     1115.17     19.28 o 
  -6   1  14      479.12      474.28      9.66 o 
  -5   1  14      741.16      636.84     11.77 o 
  -4   1  14      365.65      395.04      8.41 o 
  -3   1  14       14.69       26.14      3.68 o 
  -2   1  14       33.39       44.02      3.78 o 
  -1   1  14      762.88      760.78     13.80 o 
   0   1  14     1012.49      976.98     20.83 o 
   1   1  14       41.92       45.58      4.02 o 
   2   1  14      184.71      188.29      9.14 o 
   3   1  14       27.73       26.11      4.64 o 
   4   1  14       29.75       31.79      6.67 o 
   5   1  14       46.75       71.08      7.15 o 
   6   1  14       68.65       82.28      7.62 o 
   7   1  14       12.88       13.15      6.90 o 
   8   1  14       27.01       29.71      7.58 o 
   9   1  14       36.81       30.22      7.85 o 
 -14   2  14      306.41      264.10     17.52 o 
 -13   2  14      533.17      555.62     16.47 o 
 -12   2  14      400.35      412.90     11.79 o 
 -11   2  14       79.54      100.15      6.35 o 
 -10   2  14      254.61      277.13      9.20 o 
  -9   2  14      224.21      238.80      8.80 o 
  -8   2  14      110.57      111.45      5.70 o 
  -7   2  14      392.65      378.47     10.11 o 
  -6   2  14      247.97      238.82      6.90 o 
  -5   2  14      801.34      812.83     14.39 o 
  -4   2  14      326.15      295.61      7.32 o 
  -3   2  14      322.51      327.19      7.68 o 
  -2   2  14        1.99        2.61      4.63 o 
  -1   2  14       33.50       29.47      4.53 o 
   0   2  14       38.68       54.48      6.33 o 
   1   2  14      159.14      182.62      9.77 o 
   2   2  14       46.57       65.18      4.27 o 
   3   2  14      699.24      756.94     18.50 o 
   4   2  14       57.32       76.78      7.78 o 
   5   2  14      737.00      791.70     34.16 o 
   6   2  14        1.88       -4.72      6.67 o 
   7   2  14     1104.97     1045.00     33.35 o 
   8   2  14        3.09        4.04      7.62 o 
 -13   3  14       86.60       93.73      8.10 o 
 -12   3  14       23.64       28.07      6.22 o 
 -11   3  14      558.85      559.57     13.74 o 
 -10   3  14     1361.01     1404.13     27.73 o 
  -9   3  14      598.55      572.92     13.48 o 
  -8   3  14     1154.89     1238.32     24.76 o 
  -7   3  14       54.27       49.31      5.45 o 
  -6   3  14      286.80      276.89      7.66 o 
  -5   3  14      205.33      208.70      6.47 o 
  -4   3  14     1023.04     1014.89     18.48 o 
  -3   3  14      283.18      285.11      7.32 o 
  -2   3  14     1976.87     1944.69     36.55 o 
  -1   3  14      455.43      457.34     32.00 o 
   0   3  14      237.52      272.86      8.29 o 
   1   3  14      719.64      667.97     14.25 o 
   2   3  14     1075.32      998.51     24.76 o 
   3   3  14      108.14      112.08      7.37 o 
   4   3  14        2.42       12.55      6.74 o 
   5   3  14       18.55       26.94      6.42 o 
   6   3  14      128.85      129.97     12.88 o 
   7   3  14      497.12      539.79     13.74 o 
   8   3  14      510.94      523.49     16.91 o 
 -12   4  14      150.78      153.29      9.28 o 
 -11   4  14      208.84      235.39     11.19 o 
 -10   4  14       57.93       60.43      6.09 o 
  -9   4  14      344.07      335.32     19.49 o 
  -8   4  14      753.93      673.72     15.30 o 
  -7   4  14      606.41      619.42     14.38 o 
  -6   4  14      433.79      376.46     10.50 o 
  -5   4  14      742.56      728.93     13.63 o 
  -4   4  14      447.55      427.88      9.42 o 
  -3   4  14      878.72      855.98     17.61 o 
  -2   4  14      116.73      121.69      5.51 o 
  -1   4  14       89.58       85.11      5.28 o 
   0   4  14      517.11      523.71     14.96 o 
   1   4  14       15.46       23.17      6.14 o 
   2   4  14       11.87       18.19      6.14 o 
   3   4  14     1045.29     1052.19     26.19 o 
   4   4  14      705.74      709.22     19.51 o 
   5   4  14      789.11      812.50     21.90 o 
   6   4  14      456.35      443.23     15.00 o 
   7   4  14       80.30       75.40      8.42 o 
 -11   5  14      212.57      185.03     13.47 o 
 -10   5  14      483.41      516.07     16.43 o 
  -9   5  14       14.33        4.27      5.83 o 
  -8   5  14      740.98      731.95     33.41 o 
  -7   5  14      128.46      148.06      8.54 o 
  -6   5  14       33.57       41.18     12.46 o 
  -5   5  14      634.93      616.15     14.11 o 
  -4   5  14      128.86      114.88      5.96 o 
  -3   5  14      387.47      374.54     10.60 o 
  -2   5  14      340.39      348.97      8.48 o 
  -1   5  14      274.55      239.37      9.76 o 
   0   5  14      517.60      527.47     15.43 o 
   1   5  14     1176.65     1166.33     28.80 o 
   2   5  14       17.98       16.87     14.15 o 
   3   5  14       22.02       23.88      6.90 o 
   4   5  14       46.52       42.11      7.62 o 
   5   5  14       19.76       19.54      7.15 o 
  -9   6  14        0.50       -2.36     13.14 o 
  -8   6  14      231.48      204.59     11.45 o 
  -7   6  14      292.07      270.92     12.09 o 
  -6   6  14      271.88      237.45      9.32 o 
  -5   6  14      265.33      256.19      9.18 o 
  -4   6  14      125.02      105.66      5.60 o 
  -3   6  14      103.03      107.40      6.45 o 
  -2   6  14       62.26       70.43      5.96 o 
  -1   6  14      407.58      409.54     13.79 o 
   0   6  14       14.57       25.11      8.42 o 
   1   6  14      244.26      233.31     11.31 o 
   2   6  14      990.18      930.42     24.03 o 
   3   6  14       28.65       15.99      7.75 o 
  -6   7  14      129.61      164.39     12.80 o 
  -5   7  14      107.84      103.48      6.14 o 
  -4   7  14        1.52        2.08      5.96 o 
  -3   7  14        0.47       -4.50      5.64 o 
  -2   7  14       10.80        5.28      5.91 o 
  -1   7  14      144.81      134.06      9.43 o 
   0   7  14      361.92      318.89     12.84 o 
 -13   0  15     1680.37     1789.42     59.96 o 
 -11   0  15      817.55      832.05     30.99 o 
  -9   0  15       13.04        2.02      8.76 o 
  -7   0  15       90.34       89.61     10.11 o 
  -5   0  15     3047.44     3166.51    103.08 o 
  -3   0  15     3213.41     3136.24     81.52 o 
  -1   0  15      988.86      942.02     29.98 o 
   1   0  15      675.37      778.49     20.47 o 
   3   0  15     1860.84     1898.56     64.00 o 
   5   0  15     1253.19     1368.34     48.51 o 
   7   0  15      426.15      437.92     22.23 o 
 -14   1  15       74.32       91.17      8.80 o 
 -13   1  15       32.28       46.61      9.43 o 
 -12   1  15      212.95      213.64     15.16 o 
 -11   1  15        1.47        6.32      6.90 o 
 -10   1  15     2060.69     2063.52     47.64 o 
  -9   1  15       61.82       57.87      6.90 o 
  -8   1  15      613.32      606.32     13.41 o 
  -7   1  15      481.88      431.75      9.24 o 
  -6   1  15      791.94      742.68     13.53 o 
  -5   1  15       26.19       16.20      3.86 o 
  -4   1  15      166.38      142.14      6.82 o 
  -3   1  15      210.05      211.51      7.51 o 
  -2   1  15      332.00      381.26      9.98 o 
  -1   1  15      286.00      252.69      6.99 o 
   0   1  15     1795.18     1805.11     29.71 o 
   1   1  15       45.74       43.73      4.36 o 
   2   1  15     1848.40     1920.04     36.66 o 
   3   1  15       60.62       83.38      5.81 o 
   4   1  15      989.76      981.19     26.95 o 
   5   1  15        1.19        2.36      6.67 o 
   6   1  15        7.56       16.84      7.15 o 
   7   1  15       97.13      109.92      9.05 o 
 -13   2  15      475.81      489.94     35.37 o 
 -12   2  15       48.54       62.89      7.85 o 
 -11   2  15      433.53      416.20     17.98 o 
 -10   2  15      635.96      592.13     14.00 o 
  -9   2  15      133.71      131.63      6.93 o 
  -8   2  15       24.28       21.21      5.18 o 
  -7   2  15      169.05      171.54      6.48 o 
  -6   2  15       75.73       60.74      4.52 o 
  -5   2  15     1687.23     1577.27     25.83 o 
  -4   2  15       12.48        9.60      4.04 o 
  -3   2  15     1304.64     1259.84     24.76 o 
  -2   2  15       51.56       50.18      4.92 o 
  -1   2  15      207.96      176.28      7.39 o 
   0   2  15       17.28       21.72      5.60 o 
   1   2  15      432.87      465.66     14.00 o 
   2   2  15       12.42       15.50      8.76 o 
   3   2  15      251.29      275.78     11.66 o 
   4   2  15       37.11       72.61     20.89 o 
   5   2  15      420.50      421.82     14.77 o 
   6   2  15      149.38      150.75      9.05 o 
   7   2  15      230.17      232.45     20.55 o 
 -12   3  15      336.34      307.22     11.12 o 
 -11   3  15       58.97       66.11      6.22 o 
 -10   3  15        5.86       11.45      6.67 o 
  -9   3  15      128.86      128.90      6.73 o 
  -8   3  15     1369.11     1364.92     27.09 o 
  -7   3  15      111.78      114.25      4.96 o 
  -6   3  15      100.98       98.39      5.04 o 
  -5   3  15       64.19       70.81      4.62 o 
  -4   3  15       98.67       81.31      4.70 o 
  -3   3  15      131.61      120.26      9.61 o 
  -2   3  15        3.47        6.29      4.67 o 
  -1   3  15        3.62        3.45      5.66 o 
   0   3  15       62.26       69.36      6.62 o 
   1   3  15       24.66       25.60      9.43 o 
   2   3  15      238.69      194.71     14.15 o 
   3   3  15      150.25      157.84      9.28 o 
   4   3  15        5.48       11.36      8.08 o 
   5   3  15      243.72      264.80     11.91 o 
   6   3  15        3.57        8.30      7.37 o 
 -11   4  15      171.11      164.85      9.95 o 
 -10   4  15      717.05      769.07     17.50 o 
  -9   4  15       45.73       55.16      5.96 o 
  -8   4  15      182.76      169.70      7.72 o 
  -7   4  15      128.38      130.23      6.73 o 
  -6   4  15       26.64       40.75      4.79 o 
  -5   4  15        3.49        2.51      4.46 o 
  -4   4  15      193.48      200.81      7.88 o 
  -3   4  15        4.08        4.34      5.65 o 
  -2   4  15       72.32       66.69      6.62 o 
  -1   4  15       14.29        9.04      5.66 o 
   0   4  15       40.33       45.14     10.11 o 
   1   4  15       68.02       71.00      8.42 o 
   2   4  15        4.75       -2.12      6.42 o 
   3   4  15        0.73       -6.74      9.10 o 
   4   4  15      209.68      206.56     10.71 o 
   5   4  15      101.69       93.91     12.13 o 
 -10   5  15        0.92      -11.06      7.37 o 
  -9   5  15      178.83      169.31     11.38 o 
  -8   5  15       39.47       33.17      5.96 o 
  -7   5  15      276.88      282.75     12.14 o 
  -6   5  15        1.13       -0.89      5.31 o 
  -5   5  15       48.61       50.46      5.67 o 
  -4   5  15       42.34       36.35      5.57 o 
  -3   5  15        8.60       10.52      5.42 o 
  -2   5  15        0.98       -2.02      9.43 o 
  -1   5  15      309.28      302.50     17.52 o 
   0   5  15      579.42      555.20     26.28 o 
   1   5  15      440.73      456.69     14.75 o 
   2   5  15        0.65       -0.53      6.90 o 
   3   5  15        2.10        2.76      6.90 o 
   4   5  15      241.63      269.23     12.62 o 
  -7   6  15        4.05       11.23      6.61 o 
  -6   6  15      342.19      328.72     14.12 o 
  -5   6  15      249.49      267.90      9.57 o 
  -4   6  15      144.68      142.67      7.23 o 
  -3   6  15      195.24      200.30     10.71 o 
  -2   6  15      495.60      563.23     21.56 o 
  -1   6  15      792.97      811.96     21.85 o 
   0   6  15      252.71      245.01     14.82 o 
   1   6  15       82.30       78.59      8.33 o 
 -12   0  16       12.92        2.02     10.11 o 
 -10   0  16      288.90      263.43     16.17 o 
  -8   0  16      231.82      187.97     14.15 o 
  -6   0  16      323.57      335.52     16.84 o 
  -4   0  16      271.99      315.98     16.17 o 
  -2   0  16      274.10      274.44     10.71 o 
   0   0  16      340.44      368.88     12.62 o 
   2   0  16       27.84       46.59      6.62 o 
   4   0  16        7.08        8.08      9.43 o 
   6   0  16       92.00      108.47     12.80 o 
 -13   1  16      599.01      612.43     18.58 o 
 -12   1  16        1.71        6.93      7.37 o 
 -11   1  16       14.14        5.05      7.15 o 
 -10   1  16       76.79       78.26      7.85 o 
  -9   1  16      542.99      555.48     27.29 o 
  -8   1  16       62.52       56.59      7.15 o 
  -7   1  16       25.79       26.81      4.24 o 
  -6   1  16      214.10      217.66      6.89 o 
  -5   1  16      115.86      103.52      6.09 o 
  -4   1  16      319.16      313.04      9.34 o 
  -3   1  16       99.37       77.90      5.57 o 
  -2   1  16      382.15      341.48     15.06 o 
  -1   1  16        8.67        8.03      5.41 o 
   0   1  16        4.61       19.68      4.92 o 
   1   1  16       79.76       77.90      8.78 o 
   2   1  16      808.35      801.80     17.48 o 
   3   1  16      116.93      108.31      8.10 o 
   4   1  16       45.39       49.70     17.18 o 
   5   1  16       79.20       85.30      8.76 o 
   6   1  16      373.95      397.48     15.22 o 
 -12   2  16      438.83      442.56     15.48 o 
 -11   2  16      448.47      492.50     15.72 o 
 -10   2  16       67.75       54.51      5.96 o 
  -9   2  16      261.15      279.74      9.59 o 
  -8   2  16       67.34       53.00      5.28 o 
  -7   2  16       53.98       49.02      4.86 o 
  -6   2  16       56.84       72.41      5.73 o 
  -5   2  16      157.44      170.09      6.90 o 
  -4   2  16      454.00      451.21     12.82 o 
  -3   2  16      227.68      239.20      8.42 o 
  -2   2  16      168.14      166.16      7.49 o 
  -1   2  16      411.76      422.66     11.02 o 
   0   2  16       17.71        8.60      6.40 o 
   1   2  16       36.22       35.55      6.14 o 
   2   2  16       26.90       52.55     10.11 o 
   3   2  16       42.17       25.60     10.11 o 
   4   2  16      141.28      165.74     14.15 o 
   5   2  16       24.82       28.97     10.78 o 
   6   2  16       24.80       26.28      8.10 o 
 -11   3  16      113.57      111.41      7.12 o 
 -10   3  16      225.58      210.82      9.18 o 
  -9   3  16       57.21       63.08      6.20 o 
  -8   3  16     2294.33     2251.91     36.34 o 
  -7   3  16      406.86      381.88      9.33 o 
  -6   3  16     1495.36     1478.99     24.82 o 
  -5   3  16      405.93      415.13      9.76 o 
  -4   3  16      140.37      158.06      6.47 o 
  -3   3  16       14.96       23.62      5.31 o 
  -2   3  16      376.51      363.39     10.37 o 
  -1   3  16       17.73       21.96      8.76 o 
   0   3  16      379.39      405.58     13.57 o 
   1   3  16      156.11      163.04     14.15 o 
   2   3  16      889.73      905.49     34.36 o 
   3   3  16      114.58      121.94     12.13 o 
   4   3  16      713.48      693.94     28.30 o 
   5   3  16       91.85       84.89     12.13 o 
 -10   4  16      517.80      532.78     19.82 o 
  -9   4  16       76.63       91.56      7.16 o 
  -8   4  16       62.55       69.44      6.47 o 
  -7   4  16        2.95       17.92      5.04 o 
  -6   4  16      151.07      135.64      6.05 o 
  -5   4  16      132.83      144.00      6.05 o 
  -4   4  16      625.72      603.65     14.11 o 
  -3   4  16      432.30      464.86     14.75 o 
  -2   4  16      464.13      411.26     14.05 o 
  -1   4  16      276.08      294.42     17.52 o 
   0   4  16        9.52       16.84     10.11 o 
   1   4  16      214.04      207.51     15.50 o 
   2   4  16        6.99       10.11     10.11 o 
   3   4  16        0.49        2.69     10.11 o 
   4   4  16       24.51       15.50     10.11 o 
  -8   5  16      515.00      504.06     13.35 o 
  -7   5  16      329.82      305.66     10.49 o 
  -6   5  16      626.96      637.96     15.02 o 
  -5   5  16       45.16       35.91      6.09 o 
  -4   5  16       58.56       61.41      6.35 o 
  -3   5  16       56.62       64.00     10.44 o 
  -2   5  16        5.70        2.69     10.11 o 
  -1   5  16        6.29        6.06     10.11 o 
   0   5  16       68.11       64.00     11.45 o 
   1   5  16      114.02      134.07     12.80 o 
 -11   0  17     1434.02     1455.25     49.86 o 
  -9   0  17      553.18      560.54     24.25 o 
  -7   0  17      676.01      677.10     26.95 o 
  -5   0  17      207.90      164.39     13.47 o 
  -3   0  17      558.57      600.96     24.25 o 
  -1   0  17     1681.74     1678.28     51.20 o 
   1   0  17     2044.21     1969.98     66.70 o 
   3   0  17       76.76       77.48     11.45 o 
 -11   1  17        1.58        0.98     21.90 o 
 -10   1  17       11.37        2.69      7.15 o 
  -9   1  17       82.98       94.32      8.10 o 
  -8   1  17      292.85      286.83     22.91 o 
  -7   1  17        1.62       -2.69      6.67 o 
  -6   1  17      557.37      556.91     13.48 o 
  -5   1  17        3.98       -4.44     11.37 o 
  -4   1  17       49.36       58.80      8.06 o 
  -3   1  17       50.67       49.58      5.45 o 
  -2   1  17      410.81      393.55     10.89 o 
  -1   1  17       22.87       27.03      5.74 o 
   0   1  17       19.47       32.42      6.21 o 
   1   1  17        4.99        5.39      6.67 o 
   2   1  17       36.88       52.76      7.37 o 
   3   1  17       26.04       23.08      7.37 o 
   4   1  17      862.45      838.25     23.34 o 
 -11   2  17      373.04      380.71     14.29 o 
 -10   2  17       74.70       67.17      8.10 o 
  -9   2  17      341.94      344.38     14.81 o 
  -8   2  17       13.99       14.86      4.96 o 
  -7   2  17      471.31      439.16     14.10 o 
  -6   2  17        6.05        6.59      4.79 o 
  -5   2  17        0.34       -0.67      5.06 o 
  -4   2  17        0.13       -2.89      5.18 o 
  -3   2  17      337.19      360.42     13.34 o 
  -2   2  17       11.40        4.88      5.31 o 
  -1   2  17     1015.87     1029.13     26.19 o 
   0   2  17       67.98       66.64      7.10 o 
   1   2  17      322.62      282.97     16.84 o 
   2   2  17       45.72       74.78     11.45 o 
   3   2  17        5.14      -14.15     10.11 o 
   4   2  17      285.51      309.24     19.54 o 
 -10   3  17       50.21       39.73      6.73 o 
  -9   3  17       18.05       20.09      5.26 o 
  -8   3  17       30.80       39.21      5.34 o 
  -7   3  17       95.44       83.37      5.60 o 
  -6   3  17        7.11        9.98      5.29 o 
  -5   3  17       25.64       23.41      4.96 o 
  -4   3  17      411.65      413.41     11.79 o 
  -3   3  17        1.80        5.31      5.31 o 
  -2   3  17        0.94       -3.09      7.41 o 
  -1   3  17       38.16       35.59      6.90 o 
   0   3  17       34.74       28.30     10.11 o 
   1   3  17        6.74       -5.39     10.11 o 
   2   3  17        6.12       23.58     10.78 o 
   3   3  17        1.62        0.67     10.78 o 
  -8   4  17      175.44      190.00      7.55 o 
  -7   4  17       88.55      102.99      6.06 o 
  -6   4  17       22.99       11.28      5.05 o 
  -5   4  17        0.64       -1.43      4.79 o 
  -4   4  17       29.35       29.38      7.37 o 
  -3   4  17       61.48       72.17     12.13 o 
  -2   4  17       56.47       67.54      7.85 o 
  -1   4  17       24.49       16.17     10.78 o 
   0   4  17       10.14        7.41     11.45 o 
   1   4  17       29.90       33.01     10.78 o 
  -4   5  17       60.25       78.59      8.58 o 
  -3   5  17       16.50        0.67     10.78 o 
 -10   0  18        4.29      -10.78     10.78 o 
  -8   0  18       96.75       93.65     12.13 o 
  -6   0  18      216.48      165.06     13.47 o 
  -4   0  18       11.41       16.84     10.11 o 
  -2   0  18      126.52      160.35     12.13 o 
   0   0  18        5.14       -1.52      7.37 o 
   2   0  18      155.70      159.67     14.15 o 
  -9   1  18        1.40        8.08      7.62 o 
  -8   1  18       22.27       19.54      7.62 o 
  -7   1  18       32.02       42.95     10.11 o 
  -6   1  18        1.37       -3.90      6.90 o 
  -5   1  18      208.53      222.69     22.91 o 
  -4   1  18       47.80       61.58      6.26 o 
  -3   1  18        8.19       14.41      5.70 o 
  -2   1  18      113.85      106.61      6.73 o 
  -1   1  18       48.26       31.07      6.09 o 
   0   1  18       86.38       86.40      6.47 o 
   1   1  18      147.39      181.95     13.81 o 
   2   1  18       12.87       14.82     11.45 o 
  -9   2  18      585.61      585.60     18.10 o 
  -8   2  18      152.78      150.00      9.53 o 
  -7   2  18      209.50      221.95      7.91 o 
  -6   2  18      141.43      130.29      7.12 o 
  -5   2  18      317.63      329.85     10.63 o 
  -4   2  18        0.49        5.18      5.57 o 
  -3   2  18       28.14       24.85      5.70 o 
  -2   2  18       70.33       84.69      6.47 o 
  -1   2  18       96.63      119.13     11.09 o 
   0   2  18       43.18       69.85      9.77 o 
   1   2  18      251.25      239.17     16.84 o 
  -7   3  18       22.68       20.03      6.22 o 
  -6   3  18      122.26      141.42      6.39 o 
  -5   3  18        4.57        2.49      5.96 o 
  -4   3  18      789.61      766.26     17.24 o 
  -3   3  18      125.89      119.22      7.12 o 
  -2   3  18      279.70      278.50     12.14 o 
  -1   3  18        6.29        5.67      7.37 o 
   0   3  18      109.46      136.09     12.80 o 
  -7   0  19      519.23      567.28     24.93 o 
  -5   0  19      560.48      548.41     24.25 o 
  -3   0  19      452.07      430.51     20.89 o 
  -1   0  19       12.97       -8.76     10.78 o 
  -6   1  19        1.84       -9.10      7.62 o 
  -5   1  19        0.19        5.63      7.85 o 
  -4   1  19      130.80      110.98     14.15 o 
  -3   1  19       28.97       20.55     11.12 o 
  -2   1  19      259.61      284.32     10.24 o 
  -1   1  19        9.51        9.22      5.96 o 
  -5   2  19      776.78      787.26     21.67 o 
  -4   2  19        5.60        6.74      7.15 o 
  -3   2  19      175.43      160.75      7.90 o 
                                                 
